# Supplementary material for: Analysis of Gene Expression Profiles of Soft Tissue Sarcoma Using a Combination of Knowledge-Based Filtering with Integration of Multiple Statistics
Source: PLoS One. 2014 Sep 4;9(9):e106801. doi: 10.1371/journal.pone.0106801 (PMC4154757; doi:10.1371/journal.pone.0106801)
Supplement: Table S1 — Clinical data of the 88 patients with soft tissue sarcoma. UPS: undifferentiated pleomorphic sarcoma, MLS: myxoid liposarcoma, SS: synovial sarcoma, MFS: myxofibrosarcoma, LMS: leiomyosarcoma, FS: fibrosarcoma, MPNST: malignant peripheral nerve sheath tumor, Tumor metastasis indicates the incidence of tumor metastasis in STS patients. (XLS) [file pone.0106801.s002.xls]

## Sheet: TableS1
	Table S1
	Patient ID	Age	Gender	Histological grade	Followup time (month)	Event	Histological type	Tumor metastasis	Tumor size (cm)	Location	Adjuvant chemotherapy	Palliative chemotherapy	Adjuvant radiotherapy	Palliative radiotherapy
	LS01	43	Female	1	98	0	MLS	0	5.3	External trunk	0	0	1	0
	LS02	28	Male	2	28	1	MLS	1	16	External trunk	0	1	0	1
	LS03	69	Male	3	10	1	MLS	1	10	External trunk	0	1	1	0
	LS04	87	Female	1	99	0	MLS	0	10	External trunk	0	0	0	0
	LS05	42	Male	3	31	1	MLS	1	14	External trunk	1	1	0	0
	LS06	41	Female	1	82	0	MLS	0	5.5	External trunk	0	0	0	0
	LS07	59	Male	2	180	0	MLS	0	18	External trunk	0	0	1	0
	LS08	44	Male	1	102	0	MLS	0	8.5	External trunk	0	0	1	0
	LS09	47	Female	1	115	0	MLS	0	9	Internal trunk	0	0	1	0
	LS10	33	Male	2	36	1	MLS	1	8	External trunk	0	1	1	1
	LS11	46	Female	2	63	0	MLS	0	6	External trunk	0	0	0	0
	LS13	28	Female	1	84	0	MLS	0	10	Internal trunk	0	0	0	0
	LS14	57	Male	2	170	0	MLS	1	15	External trunk	0	0	0	0
	LS15	38	Female	1	81	0	MLS	0	7	External trunk	0	0	0	0
	LS16	40	Female	3	97	1	MLS	1	10	External trunk	1	1	0	0
	LS17	50	Female	3	21	1	MLS	1	13	External trunk	0	1	1	1
	LS19	26	Male	1	180	0	MLS	0	9	External trunk	0	0	1	0
	LS20	54	Female	1	180	0	MLS	0	6	External trunk	0	0	0	0
	LS21	51	Female	1	180	0	MLS	0	3.5	Internal trunk	0	0	0	0
	LS22	33	Female	1	103	0	MLS	0	8.5	External trunk	0	0	0	0
	ST01	75	Female	3	5	0	UPS	1	25	External trunk	0	0	1	1
	ST02	75	Male	3	109	0	UPS	0	14	External trunk	0	0	0	0
	ST03	66	Male	2	135	0	MFS	0	5	Internal trunk	0	0	0	0
	ST04	47	Female	2	67	0	MFS	0	5	Internal trunk	0	0	1	0
	ST05	67	Male	3	15	1	UPS	1	18	External trunk	0	0	0	0
	ST06	51	Male	3	129	0	UPS	1	12	Internal trunk	1	0	0	0
	ST07	76	Male	3	18	0	UPS	1	8.5	Internal trunk	0	0	0	0
	ST08	43	Male	3	49	0	UPS	1	15	Internal trunk	1	0	1	0
	ST09	70	Male	2	92	0	MFS	0	8	Internal trunk	0	0	0	0
	ST10	81	Female	2	100	0	MFS	0	4	External trunk	0	0	0	0
	ST11	68	Male	3	81	0	MFS	0	6	Internal trunk	0	0	0	1
	ST12	84	Male	2	84	0	MFS	0	7	External trunk	0	0	0	0
	ST14	26	Male	3	1	1	UPS	1	13	External trunk	0	1	0	0
	ST15	62	Male	3	135	0	UPS	1	6	External trunk	0	1	0	1
	ST16	17	Female	3	57	1	SS	1	9	External trunk	0	1	0	1
	ST17	80	Male	3	18	1	UPS	1	17	External trunk	0	0	0	0
	ST18	54	Male	3	42	1	UPS	1	9.5	Internal trunk	0	1	0	1
	ST19	67	Female	2	133	0	MFS	0	5	External trunk	0	0	0	0
	ST20	69	Female	3	180	0	MFS	1	8	External trunk	0	0	0	0
	ST21	45	Male	3	46	0	UPS	1	14	External trunk	1	0	0	0
	ST22	88	Female	3	180	0	MFS	1	8.5	External trunk	0	0	0	0
	ST23	60	Male	3	18	1	SS	1	6	External trunk	0	1	0	1
	ST24	29	Male	3	121	0	SS	1	6	Internal trunk	0	0	0	0
	ST25	21	Male	2	95	0	SS	0	7.5	External trunk	1	0	0	0
	ST26	66	Male	2	180	0	MFS	0	3	Internal trunk	0	0	0	0
	ST27	50	Male	1	113	1	UPS	0	2.5	Internal trunk	1	0	0	0
	ST28	47	Female	3	24	1	SS	1	22	External trunk	1	1	0	0
	ST29	57	Female	3	94	0	SS	0	13	External trunk	0	0	0	0
	ST30	55	Female	3	4	1	UPS	1	3.5	External trunk	1	0	0	1
	ST31	41	Female	3	73	1	SS	0	13	External trunk	1	1	1	0
	ST32	37	Male	2	148	0	SS	1	8	Internal trunk	1	1	0	0
	ST33	84	Male	2	129	1	MFS	1	14	External trunk	0	0	0	0
	ST34	33	Female	2	95	0	SS	0	3	External trunk	1	0	0	0
	ST35	55	Female	3	12	1	SS	1	13	External trunk	1	1	0	1
	ST36	29	Male	1	78	0	MFS	0	6	External trunk	0	0	0	0
	ST37	59	Male	3	41	1	UPS	1	7	Internal trunk	1	1	0	0
	ST39	19	Female	3	16	1	SS	1	8	External trunk	1	1	0	0
	ST41	30	Female	3	26	1	SS	1	15	External trunk	1	1	0	1
	ST42	57	Female	2	72	0	UPS	0	12	External trunk	0	0	1	0
	ST44	49	Male	3	38	1	UPS	0	9	External trunk	1	1	0	0
	ST45	48	Female	2	102	0	MFS	0	7	Internal trunk	0	0	0	0
	ST46	49	Male	2	73	0	MFS	0	4	External trunk	0	0	1	0
	ST47	77	Male	3	9	1	UPS	1	14	External trunk	0	0	0	0
	ST48	58	Male	2	66	0	MFS	0	4.5	External trunk	0	0	0	0
	ST50	67	Male	3	35	1	LMS	1	8.3	Internal trunk	0	0	0	1
	ST51	68	Male	3	58	0	UPS	0	6.5	Internal trunk	0	0	0	0
	ST52	56	Male	3	71	0	UPS	0	7.5	Internal trunk	1	0	0	0
	ST53	61	Female	3	69	0	SS	0	4.5	External trunk	0	0	0	0
	ST54	47	Female	3	77	1	MPNST	0	4.5	Internal trunk	0	0	0	0
	ST55	31	Male	2	85	0	MPNST	0	4	Internal trunk	1	0	0	0
	ST56	43	Male	3	13	1	MPNST	1	6.5	External trunk	1	0	0	1
	ST57	58	Female	3	20	1	FS	1	7	External trunk	1	1	0	1
	ST58	70	Female	3	98	0	FS	0	5.5	Internal trunk	0	0	0	0
	ST59	87	Female	2	21	1	FS	1	14	External trunk	0	0	0	0
	ST60	33	Male	3	96	1	FS	1	10	Internal trunk	1	0	0	1
	ST61	67	Male	3	56	1	LMS	1	17	Internal trunk	0	0	1	1
	ST62	69	Female	3	26	1	LMS	0	8	Internal trunk	0	0	1	0
	ST63	47	Female	3	110	0	LMS	0	3	Internal trunk	0	0	1	0
	ST64	58	Female	3	36	1	SS	1	10	Internal trunk	1	1	0	1
	ST65	41	Female	3	81	0	SS	0	5.4	External trunk	0	0	0	0
	ST66	17	Male	3	66	1	SS	1	5	Internal trunk	1	1	1	1
	ST67	86	Female	3	38	1	UPS	0	8.2	External trunk	0	0	0	0
	ST68	51	Male	3	71	0	SS	0	5.4	External trunk	0	0	0	0
	ST69	78	Male	3	28	1	LMS	1	10	External trunk	0	0	0	0
	ST70	74	Female	3	60	0	MPNST	0	10	External trunk	1	0	1	1
	ST72	48	Male	1	39	1	FS	1	8	Internal trunk	0	0	0	0
	ST73	76	Female	2	25	0	LMS	1	17	External trunk	0	0	0	0
	ST74	74	Female	3	12	1	MPNST	1	5.3	Internal trunk	0	0	0	0
