# Supplementary material for: Analysis of Gene Expression Profiles of Soft Tissue Sarcoma Using a Combination of Knowledge-Based Filtering with Integration of Multiple Statistics
Source: PLoS One. 2014 Sep 4;9(9):e106801. doi: 10.1371/journal.pone.0106801 (PMC4154757; doi:10.1371/journal.pone.0106801)
Supplement: Table S2 — The MIM number list. (XLS) [file pone.0106801.s003.xls]

## Sheet: TableS2
	Table S2
	MIM number
	100600
	100650
	100740
	100790
	100800
	100880
	101000
	101200
	101400
	102200
	102560
	102577
	102578
	102579
	102581
	102582
	102620
	102645
	102660
	102720
	102776
	103020
	103280
	103285
	103320
	103390
	103600
	103720
	104000
	104150
	104155
	104220
	104221
	104300
	104311
	104600
	104620
	104640
	104760
	105200
	105580
	105590
	105600
	105650
	105850
	106100
	106210
	106260
	106995
	107257
	107269
	107271
	107273
	107280
	107285
	107300
	107310
	107470
	107730
	107741
	107773
	107776
	107910
	107930
	107940
	108330
	108340
	108345
	108355
	108725
	108740
	108990
	109091
	109135
	109170
	109400
	109480
	109535
	109543
	109545
	109560
	109565
	109610
	109684
	109685
	109770
	109800
	110300
	111100
	111300
	111730
	111740
	112203
	112210
	112250
	112260
	112261
	112262
	113505
	113520
	113610
	113705
	113710
	113720
	113721
	113725
	113970
	114010
	114019
	114021
	114130
	114131
	114160
	114184
	114210
	114350
	114450
	114480
	114500
	114550
	114610
	114830
	114840
	114852
	114890
	114900
	115150
	115310
	115500
	116805
	116806
	116810
	116860
	116880
	116896
	116897
	116899
	116940
	116947
	116949
	116951
	116957
	116960
	117340
	117550
	117600
	117800
	118200
	118330
	118400
	118440
	118450
	118503
	118505
	118509
	118511
	118650
	118661
	118850
	118860
	118865
	118910
	118955
	119530
	120070
	120120
	120130
	120150
	120200
	120220
	120250
	120320
	120328
	120340
	120353
	120355
	120360
	120361
	120420
	120435
	120436
	120470
	120810
	120820
	120920
	121011
	121014
	121360
	122560
	122561
	122720
	123260
	123280
	123540
	123590
	123803
	123810
	123811
	123828
	123829
	123835
	123837
	123840
	123859
	123860
	123880
	123885
	123886
	123890
	123900
	123920
	123930
	123970
	124010
	124030
	124040
	124060
	124075
	124080
	124090
	124092
	125240
	125255
	125660
	125671
	125853
	125860
	126060
	126065
	126150
	126200
	126337
	126340
	126350
	126375
	126391
	126430
	126431
	126650
	127550
	127600
	128240
	128990
	129010
	129500
	130120
	130130
	130135
	130590
	130593
	130620
	130650
	131100
	131150
	131200
	131210
	131222
	131235
	131240
	131244
	131300
	131360
	131530
	131550
	132600
	132700
	132800
	132810
	132850
	132880
	133100
	133170
	133239
	133430
	133435
	133440
	133450
	133510
	133520
	133530
	133700
	133701
	134390
	134637
	134638
	134651
	134660
	134690
	134770
	134920
	134934
	134935
	135100
	135150
	135290
	135600
	135620
	135630
	135821
	136140
	136350
	136351
	136352
	136430
	136435
	136515
	136530
	136533
	136580
	136680
	136820
	136836
	136850
	137020
	137035
	137070
	137170
	137215
	137241
	137245
	137250
	137260
	137280
	137290
	137295
	137800
	137950
	138000
	138040
	138079
	138130
	138140
	138180
	138200
	138280
	138350
	138420
	138450
	138750
	138800
	138850
	138945
	138960
	138970
	138971
	139110
	139111
	139139
	139150
	139185
	139190
	139191
	139210
	139270
	139300
	139311
	139313
	139320
	139330
	139360
	139393
	139605
	139900
	140050
	140210
	140300
	140550
	140560
	140571
	140580
	140750
	141000
	141250
	141850
	141900
	142230
	142330
	142385
	142408
	142409
	142410
	142440
	142445
	142560
	142623
	142630
	142680
	142690
	142710
	142763
	142800
	142830
	142860
	142871
	142910
	142950
	142952
	142956
	142957
	142958
	142964
	142972
	142984
	142994
	143023
	143030
	143040
	143054
	143060
	143400
	143470
	144100
	144200
	144250
	144700
	145000
	145001
	145250
	145500
	146510
	146630
	146640
	146650
	146660
	146731
	146732
	146733
	146734
	146760
	146928
	146930
	146931
	147020
	147050
	147183
	147270
	147280
	147310
	147370
	147380
	147435
	147440
	147450
	147470
	147545
	147557
	147558
	147561
	147570
	147575
	147583
	147586
	147620
	147640
	147650
	147660
	147678
	147679
	147683
	147700
	147720
	147760
	147796
	147830
	147870
	147935
	147940
	147950
	147960
	148000
	148040
	148060
	148066
	148067
	148069
	148210
	148390
	148500
	148600
	148700
	150000
	150210
	150240
	150290
	150310
	150320
	150325
	150370
	150570
	150699
	150700
	150800
	151100
	151250
	151385
	151400
	151410
	151430
	151440
	151442
	151520
	151590
	151623
	151626
	151700
	151750
	151900
	152390
	152391
	152392
	152430
	152690
	152700
	152760
	152780
	152790
	153200
	153243
	153245
	153337
	153370
	153430
	153432
	153440
	153455
	153480
	153550
	153600
	153619
	153620
	153622
	154030
	154250
	154270
	154280
	154790
	154950
	155120
	155240
	155255
	155541
	155555
	155600
	155601
	155700
	155720
	155730
	155735
	155740
	155755
	155770
	156100
	156240
	156349
	156490
	156491
	156535
	156540
	156560
	156569
	156570
	156845
	157140
	157145
	157400
	157600
	157660
	157680
	158105
	158106
	158320
	158340
	158343
	158350
	158370
	158373
	158374
	159350
	159540
	159552
	159555
	159558
	159559
	160745
	160980
	160998
	161015
	161200
	161400
	161550
	161555
	161560
	161561
	161565
	161950
	162010
	162091
	162095
	162200
	162210
	162230
	162240
	162300
	162640
	162643
	162900
	163200
	163260
	163729
	163730
	163905
	163910
	163980
	164008
	164009
	164011
	164012
	164014
	164017
	164031
	164035
	164040
	164160
	164177
	164360
	164690
	164720
	164730
	164731
	164740
	164757
	164760
	164761
	164762
	164765
	164770
	164780
	164785
	164790
	164810
	164820
	164831
	164840
	164850
	164860
	164870
	164874
	164880
	164910
	164920
	164940
	164950
	164951
	164953
	164958
	164960
	164975
	164980
	165020
	165070
	165080
	165090
	165095
	165120
	165160
	165161
	165162
	165170
	165180
	165190
	165220
	165230
	165240
	165320
	165330
	165360
	165380
	165640
	165660
	166000
	166350
	166400
	166490
	167000
	167050
	167250
	167409
	167410
	167414
	167415
	167770
	167780
	167790
	167800
	167805
	167959
	167960
	168000
	168360
	168450
	168461
	168470
	168600
	169700
	170260
	170280
	170998
	171050
	171060
	171150
	171190
	171200
	171300
	171400
	171420
	171790
	171833
	171834
	171840
	171860
	172250
	172400
	172411
	172430
	172471
	172860
	173110
	173310
	173321
	173325
	173335
	173350
	173360
	173390
	173391
	173410
	173445
	173461
	173470
	173490
	173570
	173600
	173870
	173900
	173910
	174050
	174761
	174762
	174800
	174810
	174900
	175050
	175100
	175200
	175400
	175500
	175800
	176000
	176100
	176270
	176290
	176310
	176311
	176390
	176400
	176410
	176430
	176450
	176640
	176690
	176705
	176710
	176720
	176741
	176760
	176761
	176763
	176797
	176801
	176804
	176805
	176807
	176820
	176830
	176846
	176871
	176872
	176873
	176875
	176876
	176877
	176883
	176885
	176886
	176887
	176912
	176915
	176920
	176941
	176943
	176946
	176948
	176960
	176970
	176975
	176990
	176991
	177060
	177061
	177900
	178500
	178600
	178620
	178642
	178990
	179010
	179050
	179502
	179513
	179550
	179551
	179590
	179610
	179611
	179615
	179616
	179617
	179618
	179620
	179710
	179755
	179780
	179820
	179835
	180200
	180201
	180203
	180220
	180240
	180295
	180300
	180390
	180410
	180420
	180435
	180440
	180460
	180475
	180535
	180550
	180610
	180630
	180660
	180849
	180860
	180980
	181030
	181035
	181600
	182000
	182090
	182120
	182135
	182205
	182212
	182280
	182450
	182452
	182455
	182520
	182530
	182590
	184429
	184430
	184700
	184745
	184757
	184850
	185250
	185260
	185261
	185430
	185440
	185470
	185535
	186355
	186360
	186711
	186745
	186770
	186780
	186810
	186855
	186910
	186930
	186960
	187011
	187040
	187270
	187380
	187395
	187680
	187930
	188000
	188060
	188061
	188230
	188350
	188410
	188450
	188455
	188470
	188545
	188550
	188825
	188826
	188830
	188855
	188890
	189800
	189889
	189902
	189907
	189908
	189909
	189940
	189965
	189971
	189980
	189990
	190000
	190010
	190020
	190030
	190040
	190060
	190070
	190080
	190090
	190120
	190151
	190160
	190180
	190181
	190182
	190197
	190198
	190340
	190345
	190685
	190700
	190920
	191010
	191030
	191043
	191070
	191092
	191100
	191130
	191155
	191160
	191161
	191164
	191170
	191175
	191181
	191190
	191191
	191195
	191275
	191305
	191306
	191315
	191316
	191317
	191343
	191520
	191600
	191710
	191730
	191740
	191845
	192090
	192225
	192240
	192315
	192321
	192340
	192968
	193060
	193067
	193210
	193245
	193300
	194070
	194071
	194072
	194080
	194090
	194355
	194363
	194364
	194400
	194533
	194539
	194545
	194550
	194555
	194630
	194631
	200350
	201910
	202300
	203200
	203450
	204870
	206800
	206900
	208900
	208910
	209880
	210900
	211600
	211980
	212750
	214500
	215300
	215400
	216400
	218040
	218700
	219080
	219090
	219500
	219700
	223200
	223370
	224230
	224750
	226400
	226600
	227240
	227645
	227646
	227650
	228550
	228600
	230400
	231090
	231950
	232200
	232220
	232240
	234050
	234800
	234820
	235000
	235200
	236000
	236250
	236792
	239500
	240500
	242860
	243400
	245000
	246200
	246470
	247200
	247640
	250250
	250650
	251260
	252270
	253250
	253400
	254450
	254500
	256300
	256370
	256450
	256500
	256700
	257200
	257300
	259050
	259100
	259500
	260350
	260500
	261540
	261550
	261600
	262190
	262500
	263300
	263400
	264300
	264600
	264900
	266280
	266300
	266600
	267000
	267700
	267730
	267750
	268210
	268220
	268400
	269000
	269150
	273300
	274150
	274230
	274270
	274400
	274500
	274600
	274700
	275200
	275355
	276300
	276400
	276700
	276902
	277590
	277700
	277900
	278700
	278720
	278730
	278740
	278750
	278760
	278780
	278800
	600003
	600005
	600009
	600010
	600011
	600013
	600017
	600019
	600020
	600021
	600023
	600033
	600035
	600038
	600039
	600040
	600041
	600046
	600047
	600048
	600050
	600061
	600073
	600074
	600076
	600079
	600082
	600085
	600086
	600098
	600108
	600114
	600124
	600130
	600136
	600137
	600140
	600150
	600153
	600157
	600160
	600168
	600169
	600170
	600181
	600183
	600185
	600187
	600189
	600192
	600201
	600210
	600211
	600212
	600214
	600221
	600230
	600242
	600249
	600253
	600258
	600259
	600262
	600263
	600267
	600268
	600271
	600275
	600277
	600278
	600284
	600289
	600297
	600299
	600315
	600324
	600339
	600345
	600346
	600349
	600355
	600357
	600365
	600372
	600375
	600376
	600386
	600389
	600391
	600393
	600395
	600403
	600404
	600408
	600409
	600410
	600411
	600418
	600426
	600427
	600431
	600434
	600436
	600448
	600450
	600453
	600454
	600456
	600473
	600474
	600480
	600483
	600489
	600490
	600492
	600495
	600505
	600512
	600517
	600518
	600527
	600539
	600541
	600542
	600543
	600550
	600551
	600554
	600555
	600562
	600564
	600576
	600579
	600581
	600582
	600584
	600585
	600592
	600595
	600597
	600600
	600607
	600613
	600614
	600617
	600618
	600623
	600630
	600632
	600633
	600634
	600635
	600636
	600639
	600646
	600658
	600659
	600664
	600675
	600676
	600678
	600682
	600687
	600690
	600693
	600694
	600698
	600701
	600711
	600712
	600723
	600725
	600726
	600730
	600733
	600742
	600743
	600744
	600747
	600749
	600754
	600758
	600762
	600763
	600769
	600778
	600786
	600787
	600788
	600803
	600805
	600807
	600811
	600812
	600814
	600817
	600818
	600829
	600831
	600833
	600835
	600837
	600840
	600841
	600842
	600848
	600855
	600856
	600857
	600860
	600865
	600871
	600880
	600887
	600888
	600892
	600895
	600899
	600901
	600911
	600925
	600927
	600934
	600936
	600946
	600951
	600953
	600960
	600963
	600966
	600976
	600978
	600979
	600982
	600983
	600985
	600993
	600997
	600998
	600999
	601009
	601014
	601020
	601028
	601029
	601032
	601045
	601046
	601047
	601048
	601051
	601052
	601053
	601056
	601057
	601058
	601070
	601084
	601097
	601098
	601105
	601107
	601112
	601120
	601121
	601124
	601125
	601130
	601132
	601150
	601153
	601158
	601172
	601178
	601181
	601182
	601188
	601194
	601195
	601196
	601200
	601201
	601204
	601205
	601212
	601215
	601228
	601231
	601232
	601234
	601236
	601237
	601240
	601241
	601248
	601250
	601257
	601263
	601266
	601267
	601268
	601269
	601273
	601279
	601281
	601284
	601285
	601288
	601289
	601290
	601293
	601299
	601300
	601302
	601308
	601309
	601313
	601314
	601329
	601335
	601340
	601342
	601363
	601364
	601365
	601366
	601373
	601385
	601387
	601398
	601404
	601409
	601415
	601426
	601436
	601439
	601461
	601463
	601467
	601477
	601481
	601483
	601485
	601487
	601490
	601497
	601500
	601504
	601505
	601509
	601511
	601512
	601513
	601518
	601519
	601521
	601522
	601523
	601524
	601528
	601538
	601557
	601566
	601570
	601573
	601574
	601578
	601583
	601584
	601585
	601586
	601587
	601590
	601593
	601597
	601599
	601600
	601601
	601602
	601606
	601607
	601614
	601615
	601622
	601626
	601636
	601642
	601650
	601651
	601656
	601658
	601661
	601662
	601663
	601665
	601667
	601673
	601675
	601679
	601686
	601690
	601697
	601698
	601702
	601707
	601711
	601712
	601714
	601721
	601728
	601729
	601738
	601742
	601751
	601761
	601762
	601763
	601767
	601769
	601771
	601772
	601774
	601795
	601797
	601800
	601803
	601804
	601805
	601807
	601817
	601826
	601828
	601833
	601837
	601839
	601843
	601847
	601859
	601860
	601861
	601874
	601880
	601882
	601883
	601886
	601890
	601891
	601895
	601896
	601897
	601898
	601902
	601906
	601907
	601912
	601913
	601915
	601916
	601920
	601922
	601926
	601929
	601936
	601937
	601951
	601955
	601959
	601960
	601968
	601969
	601973
	601974
	601982
	601984
	601985
	601988
	601989
	601990
	601991
	602002
	602004
	602006
	602007
	602011
	602015
	602016
	602021
	602022
	602027
	602038
	602041
	602042
	602043
	602048
	602049
	602052
	602053
	602058
	602060
	602061
	602062
	602069
	602074
	602075
	602076
	602080
	602089
	602098
	602104
	602113
	602116
	602117
	602123
	602130
	602131
	602132
	602142
	602143
	602144
	602151
	602155
	602157
	602167
	602170
	602171
	602180
	602186
	602191
	602192
	602194
	602195
	602198
	602209
	602210
	602212
	602215
	602216
	602221
	602223
	602228
	602229
	602233
	602239
	602250
	602253
	602254
	602257
	602260
	602261
	602262
	602265
	602267
	602278
	602281
	602283
	602285
	602287
	602294
	602300
	602303
	602307
	602322
	602329
	602331
	602333
	602334
	602335
	602341
	602352
	602353
	602355
	602356
	602358
	602360
	602369
	602370
	602380
	602381
	602388
	602402
	602403
	602413
	602421
	602423
	602425
	602430
	602432
	602435
	602436
	602446
	602448
	602449
	602452
	602454
	602457
	602461
	602464
	602465
	602470
	602478
	602487
	602492
	602497
	602498
	602500
	602501
	602503
	602505
	602510
	602514
	602518
	602519
	602533
	602538
	602540
	602544
	602545
	602546
	602547
	602567
	602570
	602580
	602581
	602589
	602590
	602591
	602601
	602614
	602617
	602618
	602619
	602621
	602627
	602630
	602631
	602632
	602633
	602638
	602642
	602643
	602644
	602645
	602648
	602650
	602652
	602659
	602661
	602667
	602671
	602673
	602678
	602681
	602682
	602686
	602689
	602690
	602691
	602692
	602695
	602699
	602700
	602704
	602720
	602725
	602728
	602735
	602737
	602739
	602746
	602748
	602757
	602759
	602769
	602773
	602774
	602776
	602778
	602783
	602810
	602822
	602840
	602852
	602860
	602861
	602863
	602865
	602867
	602887
	602892
	602895
	602896
	602900
	602908
	602913
	602914
	602917
	602919
	602920
	602925
	602927
	602929
	602932
	602941
	602942
	602945
	602948
	602954
	602956
	602958
	602959
	602967
	602968
	602976
	602978
	602988
	602995
	602996
	602998
	603000
	603003
	603004
	603006
	603007
	603008
	603014
	603016
	603017
	603019
	603022
	603024
	603026
	603028
	603029
	603030
	603031
	603032
	603040
	603043
	603044
	603046
	603054
	603065
	603068
	603072
	603078
	603085
	603089
	603104
	603108
	603109
	603110
	603111
	603113
	603114
	603127
	603129
	603135
	603136
	603137
	603139
	603148
	603149
	603153
	603154
	603155
	603156
	603157
	603162
	603169
	603172
	603179
	603184
	603186
	603198
	603199
	603201
	603213
	603234
	603235
	603240
	603241
	603243
	603245
	603248
	603251
	603253
	603254
	603256
	603257
	603258
	603261
	603263
	603273
	603276
	603277
	603286
	603287
	603300
	603302
	603305
	603306
	603309
	603311
	603325
	603348
	603349
	603352
	603361
	603366
	603368
	603369
	603372
	603379
	603382
	603385
	603386
	603395
	603398
	603399
	603406
	603409
	603410
	603411
	603415
	603417
	603422
	603423
	603426
	603429
	603430
	603434
	603444
	603448
	603451
	603453
	603454
	603458
	603462
	603464
	603467
	603471
	603473
	603474
	603476
	603482
	603483
	603486
	603490
	603494
	603495
	603499
	603500
	603504
	603505
	603507
	603517
	603525
	603526
	603527
	603539
	603540
[truncated: 2,396 more rows]
