# Supplementary material for: Analysis of Gene Expression Profiles of Soft Tissue Sarcoma Using a Combination of Knowledge-Based Filtering with Integration of Multiple Statistics
Source: PLoS One. 2014 Sep 4;9(9):e106801. doi: 10.1371/journal.pone.0106801 (PMC4154757; doi:10.1371/journal.pone.0106801)
Supplement: Table S3 — Selected Affymetrix probe IDs. (XLS) [file pone.0106801.s004.xls]

## Sheet: TableS3
	Table S3
	Affymetrix Probe ID	MIM number
	204270_at	164780
	212513_s_at	615146
	214843_s_at	615146
	220308_at	605152
	221427_s_at	613482
	201104_x_at	610501
	212854_x_at	610501
	215434_x_at	610501
	214093_s_at	603444
	214094_at	603444
	203091_at	603444
	203811_s_at	611327
	203810_at	611327
	202675_at	185470
	200788_s_at	603434
	200787_s_at	603434
	209791_at	607935
	209354_at	602746
	219068_x_at	612316
	206953_s_at	607018
	208060_at	167410
	220928_s_at	605557
	212283_at	103320
	212285_s_at	103320
	217419_x_at	103320
	211950_at	609890
	215636_at	609890
	207428_x_at	176873
	215329_s_at	176873
	210474_s_at	176873
	212401_s_at	176873
	211289_x_at	176873
	221664_s_at	605721
	222354_at	605721
	203019_x_at	608690
	203016_s_at	608690
	203015_s_at	608690
	203017_s_at	608690
	210871_x_at	608690
	203018_s_at	608690
	220804_s_at	601990
	214228_x_at	600315
	220816_at	605106
	207428_x_at	116951
	215329_s_at	116951
	210474_s_at	116951
	212401_s_at	116951
	211289_x_at	116951
	205263_at	603517
	218367_x_at	604729
	201289_at	602369
	210764_s_at	602369
	206752_s_at	601883
	201621_at	600613
	37005_at	600613
	203649_s_at	172411
	220423_at	605630
	218309_at	614986
	205627_at	123920
	209018_s_at	608309
	209019_s_at	608309
	210101_x_at	609287
	209090_s_at	609287
	209091_s_at	609287
	200902_at	606254
	217250_s_at	610771
	213965_s_at	610771
	209204_at	603129
	209205_s_at	603129
	210131_x_at	602413
	216591_s_at	602413
	202004_x_at	602413
	215088_s_at	602413
	203230_at	601365
	211395_x_at	604590
	210889_s_at	604590
	202270_at	600411
	202269_x_at	600411
	214521_at	609970
	216674_at	609970
	211841_s_at	603366
	219423_x_at	603366
	210847_x_at	603366
	211282_x_at	603366
	216042_at	603366
	203911_at	600278
	209070_s_at	603276
	209071_s_at	603276
	218353_at	603276
	204510_at	603311
	204731_at	600742
	205253_at	176310
	212151_at	176310
	212148_at	176310
	206787_at	602144
	208606_s_at	603490
	201337_s_at	603657
	211749_s_at	603657
	201336_at	603657
	211165_x_at	600997
	209589_s_at	600997
	210651_s_at	600997
	209588_at	600997
	206589_at	600871
	207536_s_at	602250
	211786_at	602250
	205929_at	602171
	209717_at	602942
	208297_s_at	602942
	200006_at	602533
	212348_s_at	609132
	213080_x_at	603634
	200937_s_at	603634
	210031_at	186780
	217294_s_at	172430
	201231_s_at	172430
	207042_at	600426
	207826_s_at	600277
	200010_at	604175
	202818_s_at	600786
	202819_s_at	600786
	213604_at	600786
	204032_at	604704
	217908_s_at	610494
	204363_at	134390
	203081_at	607758
	220056_at	605457
	204714_s_at	612309
	204713_s_at	612309
	210685_s_at	613565
	215533_s_at	613565
	202316_x_at	613565
	202317_s_at	613565
	218683_at	608449
	209234_at	605995
	204646_at	612779
	221881_s_at	606536
	201560_at	606536
	201559_s_at	606536
	206211_at	131210
	213454_at	609130
	210182_at	609130
	205607_s_at	608192
	41329_at	608192
	204197_s_at	600210
	204198_s_at	600210
	203277_at	601882
	220015_at	609895
	202288_at	601231
	210743_s_at	603504
	210440_s_at	603504
	210441_at	603504
	210742_at	603504
	205288_at	603504
	203868_s_at	192225
	219131_at	611632
	204642_at	601974
	211333_s_at	134638
	210865_at	134638
	221371_at	603898
	207426_s_at	603594
	200783_s_at	151442
	206329_at	601738
	206800_at	607093
	217071_s_at	607093
	217070_at	607093
	210049_at	107300
	213982_s_at	609238
	215342_s_at	609238
	203020_at	609238
	219823_at	611043
	208668_x_at	163910
	206729_at	153243
	203508_at	191191
	212152_x_at	603024
	218917_s_at	603024
	207591_s_at	603024
	210649_s_at	603024
	209260_at	601290
	33322_i_at	601290
	33323_r_at	601290
	219026_s_at	606136
	209453_at	107310
	206411_s_at	164690
	205277_at	601196
	203056_s_at	601196
	216433_s_at	601196
	203057_s_at	601196
	208438_s_at	164940
	209353_s_at	611727
	222095_s_at	611727
	221874_at	611298
	218671_s_at	614981
	215747_s_at	179710
	206499_s_at	179710
	201996_s_at	613484
	201997_s_at	613484
	211446_at	611012
	211446_at	611013
	221287_at	180435
	209324_s_at	602514
	209325_s_at	602514
	221210_s_at	611412
	203499_at	176946
	204418_x_at	138350
	204550_x_at	138350
	215333_x_at	138350
	200770_s_at	150290
	200771_at	150290
	211320_s_at	602454
	209755_at	608701
	209716_at	120420
	210557_x_at	120420
	211839_s_at	120420
	207082_at	120420
	201793_x_at	610964
	201794_s_at	610964
	217189_s_at	610964
	205234_at	603878
	214285_at	134651
	205738_s_at	134651
	220342_x_at	610214
	220926_s_at	610214
	202300_at	608521
	202299_s_at	608521
	205215_at	608985
	221081_s_at	615111
	201421_s_at	611734
	201420_s_at	611734
	215220_s_at	189940
	201731_s_at	189940
	201730_s_at	189940
	208617_s_at	601584
	208616_s_at	601584
	208615_s_at	601584
	216988_s_at	601584
	218721_s_at	609335
	204748_at	600262
	206459_s_at	601968
	206458_s_at	601968
	219960_s_at	610667
	220083_x_at	610667
	201209_at	601241
	218578_at	607393
	200885_at	165380
	218370_s_at	611889
	209900_s_at	600682
	202234_s_at	600682
	202236_s_at	600682
	202235_at	600682
	219918_s_at	605481
	212175_s_at	103020
	212173_at	103020
	205996_s_at	103020
	212174_at	103020
	208967_s_at	103020
	212172_at	103020
	210174_at	604453
	208343_s_at	604453
	208337_s_at	604453
	206364_at	611279
	212291_at	608003
	212293_at	608003
	218162_at	608003
	214016_s_at	605199
	221768_at	605199
	201585_s_at	605199
	201586_s_at	605199
	212435_at	605769
	212436_at	605769
	210266_s_at	605769
	214815_at	605769
	203053_at	605783
	202647_s_at	164790
	218287_s_at	606228
	219330_at	610132
	218634_at	607054
	219768_at	608162
	203591_s_at	138971
	201948_at	609365
	210827_s_at	602191
	201510_at	602191
	208270_s_at	602191
	201003_x_at	602191
	218712_at	614799
	201397_at	606879
	202445_s_at	600275
	212377_s_at	600275
	202443_x_at	600275
	210756_s_at	600275
	201548_s_at	605393
	201549_x_at	605393
	201547_at	605393
	211202_s_at	605393
	204477_at	603417
	204478_s_at	603417
	217136_at	608608
	201236_s_at	601597
	201235_s_at	601597
	208633_s_at	608271
	215222_x_at	608271
	208634_s_at	608271
	207358_x_at	608271
	214894_x_at	608271
	202494_at	602435
	210502_s_at	602435
	206367_at	179820
	205563_at	603286
	201009_s_at	606599
	201008_s_at	606599
	201010_s_at	606599
	214058_at	164850
	215491_at	164850
	205655_at	602704
	217856_at	605313
	217857_s_at	605313
	214113_s_at	605313
	213852_at	605313
	204243_at	180610
	202939_at	606480
	201104_x_at	608607
	201103_x_at	608607
	214693_x_at	608607
	213612_x_at	608607
	206970_at	190197
	215300_s_at	603957
	205776_at	603957
	220987_s_at	608131
	207645_s_at	613039
	212539_at	613039
	202613_at	123860
	219331_s_at	614503
	201104_x_at	614000
	201103_x_at	614000
	214693_x_at	614000
	213612_x_at	614000
	215434_x_at	614000
	208627_s_at	154030
	208628_s_at	154030
	214398_s_at	605048
	204549_at	605048
	214511_x_at	146760
	216950_s_at	146760
	220750_s_at	610339
	207046_at	602822
	218253_s_at	613709
	219905_at	609017
	201249_at	138140
	201250_s_at	138140
	201461_s_at	602006
	215050_x_at	602006
	201460_at	602006
	207433_at	124092
	206569_at	604136
	220031_at	611748
	209268_at	610035
	215150_at	612023
	202870_s_at	603618
	201926_s_at	125240
	201925_s_at	125240
	200635_s_at	179590
	200637_s_at	179590
	200636_s_at	179590
	211574_s_at	120920
	207549_x_at	120920
	208783_s_at	120920
	209543_s_at	142230
	200797_s_at	159552
	200796_s_at	159552
	200798_x_at	159552
	209270_at	150310
	213524_s_at	614447
	202450_s_at	601105
	219687_at	605743
	207635_s_at	603305
	204352_at	602356
	222212_s_at	606920
	204641_at	604043
	211080_s_at	604043
	218585_s_at	610617
	200858_s_at	600357
	204958_at	602913
	218407_x_at	611874
	214075_at	611874
	202672_s_at	603148
	220358_at	612470
	221292_at	603673
	202261_at	600607
	212922_s_at	610663
	205503_at	603155
	207727_s_at	604933
	204080_at	613931
	217894_at	613272
	214433_s_at	604188
	208680_at	176763
	212153_at	614787
	215281_x_at	614787
	220435_at	611146
	221006_s_at	611541
	221498_at	611541
	209114_at	613170
	204558_at	603615
	202233_s_at	613844
	221563_at	608867
	215501_s_at	608867
	200660_at	603114
	212305_s_at	613455
	212310_at	613455
	220090_at	611312
	210096_at	124075
	203535_at	123886
	210166_at	603031
	202917_s_at	123885
	207763_at	176991
	203186_s_at	114210
	218677_at	607986
	219630_at	607178
	202598_at	601989
	216925_s_at	187040
	206283_s_at	187040
	209927_s_at	614206
	202559_x_at	614206
	202560_s_at	614206
	203120_at	602143
	217870_s_at	191710
	206051_at	168360
	218080_x_at	604460
	204159_at	603369
	211792_s_at	603369
	208924_at	612598
	217778_at	604740
	210927_x_at	604671
	210434_x_at	604671
	200048_s_at	604671
	217820_s_at	609061
	202017_at	132810
	200741_s_at	603702
	208755_x_at	601058
	213828_x_at	601058
	211940_x_at	601058
	200080_s_at	601058
	208644_at	173870
	218168_s_at	606980
	204262_s_at	606980
	211373_s_at	606980
	205085_at	601902
	200075_s_at	139270
	202023_at	191164
	207847_s_at	113720
	213693_s_at	113720
	211695_x_at	113720
	207847_s_at	158340
	213693_s_at	158340
	211695_x_at	158340
	218442_at	606753
	46167_at	606753
	210641_at	606401
	208063_s_at	606401
	200862_at	606418
	220611_at	603448
	221497_x_at	606425
	202286_s_at	137290
	202285_s_at	137290
	202287_s_at	137290
	218554_s_at	607999
	201465_s_at	165160
	201464_x_at	165160
	201466_s_at	165160
	217836_s_at	607860
	208822_s_at	602074
	214705_at	603199
	214493_s_at	603199
	214943_s_at	609696
	212591_at	609696
	221230_s_at	609696
	219803_at	604774
	208500_x_at	611539
	205176_s_at	605494
	218186_at	612942
	204137_at	604658
	202337_at	609176
	206956_at	609176
	206956_at	112260
	210732_s_at	606099
	208934_s_at	606099
	208935_s_at	606099
	208936_x_at	606099
	210731_s_at	606099
	208933_s_at	606099
	212147_at	610962
	34868_at	610962
	200910_at	600114
	203774_at	156570
	220794_at	608832
	206999_at	601642
	203033_x_at	136850
	214170_x_at	136850
	203032_s_at	136850
	215506_s_at	605193
	216484_x_at	600339
	200896_x_at	600339
	208938_at	179755
	220295_x_at	612002
	208605_s_at	191315
	204603_at	606063
	202913_at	605708
	202914_s_at	605708
	219393_s_at	611223
	212607_at	611223
	212609_s_at	611223
	205789_at	188410
	218788_s_at	608783
	202502_at	607008
	216748_at	612677
	220979_s_at	610134
	208965_s_at	147586
	206332_s_at	147586
	208966_x_at	147586
	206928_at	194631
	211677_x_at	609743
	213948_x_at	609743
	221921_s_at	609743
	216535_at	609743
	208335_s_at	613665
	37020_at	123260
	205753_at	123260
	207075_at	606416
	216015_s_at	606416
	216016_at	606416
	209752_at	167770
	205815_at	167805
	202949_s_at	602633
	217837_s_at	610052
	205758_at	186910
	219271_at	608225
	210249_s_at	602691
	209106_at	602691
	209105_at	602691
	209107_x_at	602691
	217765_at	606010
	211566_x_at	610497
	205550_s_at	610497
	212645_x_at	610497
	202926_at	608025
	213138_at	611583
	207198_s_at	602567
	212687_at	602567
	221368_at	605528
	201713_s_at	601181
	201711_x_at	601181
	201712_s_at	601181
	217938_s_at	614719
	221016_s_at	604652
	220048_at	604095
	220521_s_at	610767
	212780_at	182530
	212777_at	182530
	212698_s_at	611737
	214720_x_at	611737
	208211_s_at	105590
	208212_s_at	105590
	221274_s_at	609552
	209373_at	602022
	218935_at	605891
	208072_s_at	601826
	210301_at	607633
	219065_s_at	612032
	203841_x_at	605788
	203842_s_at	605788
	214270_s_at	605788
	215509_s_at	602452
	209642_at	602452
	216277_at	602452
	206094_x_at	191740
	208596_s_at	191740
	221305_s_at	191740
	215125_s_at	191740
	204532_x_at	191740
	207126_x_at	191740
	206094_x_at	606435
	208596_s_at	606435
	215125_s_at	606435
	204532_x_at	606435
	207126_x_at	606435
	201241_at	601257
	218575_at	608473
	202715_at	114010
	205801_s_at	609531
	218311_at	604921
	218726_at	612667
	202436_s_at	601771
	202434_s_at	601771
	202435_s_at	601771
	202437_s_at	601771
	206028_s_at	604705
	211913_s_at	604705
	220226_at	606678
	206867_at	600842
	209757_s_at	164840
	211377_x_at	164840
	209756_s_at	164840
	205720_at	176830
	212977_at	610376
	210926_at	611266
	210118_s_at	147760
	218457_s_at	602769
	205067_at	147720
	39402_at	147720
	204794_at	603068
	205495_s_at	188855
	37145_at	188855
	201438_at	120250
	219460_s_at	613403
	203798_s_at	600817
	203797_at	600817
	212657_s_at	147679
	216243_s_at	147679
	216244_at	147679
	212659_s_at	147679
	203536_s_at	604333
	217501_at	604333
	214528_s_at	167415
	121_at	167415
	207921_x_at	167415
	221990_at	167415
	207924_x_at	167415
	209552_at	167415
	207923_x_at	167415
	213917_at	167415
	205520_at	614765
	215287_at	614765
	209313_at	611479
	219797_at	604623
	220386_s_at	607442
	201862_s_at	603256
	211452_x_at	603256
	201861_s_at	603256
	219957_at	603256
	201256_at	605771
	212689_s_at	611512
	218424_s_at	609671
	208518_s_at	603426
	205251_at	603426
	214458_at	607380
	204211_x_at	176871
	213294_at	176871
	205746_s_at	603639
	213532_at	603639
	205745_x_at	603639
	202100_at	179551
	202101_s_at	179551
	207034_s_at	165230
	208057_s_at	165230
	202756_s_at	600395
	202755_s_at	600395
	219333_s_at	605286
	221040_at	605286
	213225_at	603770
	209296_at	603770
	210201_x_at	601248
	214643_x_at	601248
	210202_s_at	601248
	202931_x_at	601248
	214439_x_at	601248
	202176_at	133510
	206248_at	176975
	201287_s_at	186355
	201286_at	186355
	200878_at	603349
	200879_s_at	603349
	205078_at	600153
	205077_s_at	600153
	210406_s_at	612909
	201047_x_at	612909
	204903_x_at	611338
	204902_s_at	611338
	212280_x_at	611338
	207856_s_at	610457
	201839_s_at	185535
	203555_at	606587
	213521_at	606587
	209421_at	609309
	205109_s_at	605216
	211891_s_at	605216
	216188_at	605374
	207028_at	605374
	205108_s_at	107730
	211450_s_at	600678
	202911_at	600678
	212909_at	610450
	203255_at	607871
	222119_s_at	607871
	219208_at	607871
	206720_at	601774
	212098_at	601774
	217028_at	162643
	211919_s_at	162643
	209201_x_at	162643
	219643_at	608766
	207240_s_at	152790
	211201_at	136435
	203603_s_at	605802
	205327_s_at	102581
	201890_at	180390
	209773_s_at	180390
	203964_at	603525
	206026_s_at	600410
	206025_s_at	600410
	210609_s_at	605171
	209907_s_at	604464
	210545_at	604464
	209898_x_at	604464
	218150_at	608960
	200017_at	191343
	219370_at	612171
	204622_x_at	601828
	204621_s_at	601828
	216248_s_at	601828
	219387_at	609736
	221078_s_at	609736
	200790_at	165640
	207415_at	604939
	208084_at	147558
	208083_s_at	147558
	209451_at	603893
	210458_s_at	603893
	207616_s_at	603893
	203716_s_at	102720
	211478_s_at	102720
	203717_at	102720
	209955_s_at	600403
	219209_at	606951
	216020_at	606951
	206204_at	601524
	206036_s_at	164910
	206950_at	603415
	211224_s_at	603201
	208288_at	603201
	219799_s_at	612131
	205710_at	600073
	212650_at	609922
	212653_s_at	609922
	210342_s_at	606765
	212013_at	605158
	212012_at	605158
	213168_at	601804
	219216_at	613196
	208639_x_at	611099
	208638_at	611099
	216640_s_at	611099
	207668_x_at	611099
	204507_s_at	601302
	204506_at	601302
	203470_s_at	173570
	203471_s_at	173570
	212984_at	123811
	205446_s_at	123811
	220191_at	606402
	207373_at	142984
	220092_s_at	606410
	220093_at	606410
	201146_at	600492
	221110_x_at	604961
	206877_at	600021
	205862_at	611736
	210855_at	611736
	210562_at	611736
	218231_at	606828
	203698_s_at	605083
	203697_at	605083
	213775_x_at	614349
	211257_x_at	614349
	217968_at	608998
	202351_at	193210
	215913_s_at	608165
	204237_at	608165
	204235_s_at	608165
	217761_at	613400
	213677_s_at	600258
	203157_s_at	138280
	203158_s_at	138280
	203159_at	138280
	221510_s_at	138280
	211414_at	138280
	AFFX-HUMISGF3A/M97935_MB_at	600555
	AFFX-HUMISGF3A/M97935_MA_at	600555
	AFFX-HUMISGF3A/M97935_3_at	600555
	AFFX-HUMISGF3A/M97935_5_at	600555
	200887_s_at	600555
	209969_s_at	600555
	201565_s_at	600386
	213931_at	600386
	201071_x_at	605590
	201070_x_at	605590
	211185_s_at	605590
	214305_s_at	605590
	205934_at	600597
	210289_at	606716
	206963_s_at	606716
	214683_s_at	601951
	204853_at	601182
	211316_x_at	603599
	208485_x_at	603599
	209508_x_at	603599
	211862_x_at	603599
	211317_s_at	603599
	214486_x_at	603599
	210563_x_at	603599
	209939_x_at	603599
	214618_at	603599
	205467_at	601762
	210708_x_at	601762
	211888_x_at	601762
	210955_at	601762
	207686_s_at	601763
	213373_s_at	601763
	203705_s_at	603410
	203706_s_at	603410
	208761_s_at	601912
	211069_s_at	601912
	208762_at	601912
	221331_x_at	123890
	211152_s_at	606441
	203089_s_at	606441
	204312_x_at	123810
	204314_s_at	123810
	214513_s_at	123810
	204313_s_at	123810
	201193_at	147700
	216835_s_at	602919
	211121_s_at	602919
	213111_at	609414
	202934_at	601125
	214053_at	600543
	206794_at	600543
	205345_at	601593
	212464_s_at	135600
	211719_x_at	135600
	210495_x_at	135600
	214701_s_at	135600
	216442_x_at	135600
	214702_at	135600
	208642_s_at	194364
	208643_s_at	194364
	201429_s_at	613314
	213459_at	613314
	202718_at	146731
	203424_s_at	146734
	211958_at	146734
	203425_s_at	146734
	203426_s_at	146734
	211959_at	146734
	218863_s_at	600076
	221747_at	600076
	218864_at	600076
	221246_x_at	600076
	221748_s_at	600076
	207008_at	146928
	203979_at	606530
	221609_s_at	604663
	207260_at	607150
	215420_at	600726
	203192_at	605452
	214027_x_at	125660
	202222_s_at	125660
	210141_s_at	147380
	216059_at	606597
	207680_x_at	606597
	207679_at	606597
	201370_s_at	603136
	201371_s_at	603136
	201372_s_at	603136
	204686_at	147545
	216898_s_at	120070
	214641_at	120070
	222073_at	120070
	216893_s_at	120070
	205476_at	601960
	201546_at	604506
	217873_at	612174
	200610_s_at	164035
	200013_at	604180
	214143_x_at	604180
	215807_s_at	601053
	215668_s_at	601053
	203071_at	601281
	204600_at	601839
	1438_at	601839
	206157_at	602492
	208691_at	190010
	207332_s_at	190010
	218850_s_at	604543
	218176_at	609267
	206492_at	601153
	214047_s_at	603574
	209579_s_at	603574
	209580_s_at	603574
	214048_at	603574
	210064_s_at	602380
	210065_s_at	602380
	204944_at	176886
	204135_at	612993
	202797_at	606569
	216264_s_at	150325
	220744_s_at	606045
	206038_s_at	601426
	211194_s_at	603273
	209863_s_at	603273
	211195_s_at	603273
	211834_s_at	603273
	207382_at	603273
	211193_at	603273
	201170_s_at	604256
	201169_s_at	604256
	219474_at	611956
	213194_at	602430
	204369_at	171834
	220244_at	610485
	209124_at	602170
	202788_at	602130
	202787_s_at	602130
	213189_at	612049
	213188_s_at	612049
	219714_s_at	606399
	201952_at	601662
	201951_at	601662
	218283_at	606473
	203907_s_at	610166
	203906_at	610166
	218182_s_at	603718
	209678_s_at	600539
	213518_at	600539
	209677_at	600539
	219221_at	612218
	205990_s_at	164975
	213425_at	164975
	202682_s_at	603486
	211800_s_at	603486
	202681_at	603486
	215338_s_at	161565
	202379_s_at	161565
	202380_s_at	161565
	215339_at	161565
	218437_s_at	606568
	207176_s_at	112203
	202655_at	601916
	209682_at	604491
	208348_s_at	604491
	209115_at	603172
	220198_s_at	605782
	206096_at	194533
	217839_at	602498
	207846_at	173110
	214589_at	601513
	207501_s_at	601513
	205509_at	114852
	221926_s_at	610925
	64440_at	610925
	206071_s_at	179611
	206070_s_at	179611
	211164_at	179611
	219983_at	606487
	219984_s_at	606487
	209380_s_at	605251
	202515_at	601014
	202514_at	601014
	202516_s_at	601014
	217208_s_at	601014
	215988_s_at	601014
	213801_x_at	150370
	213355_at	607156
	210942_s_at	607156
	213335_s_at	607156
	206974_at	605163
	211469_s_at	605163
	202983_at	603257
	207203_s_at	603065
	207202_s_at	603065
	208304_at	601268
	203886_s_at	135821
	218673_s_at	608760
	207794_at	601267
	206978_at	601267
	213857_s_at	601028
	213055_at	601028
	211075_s_at	601028
	207233_s_at	156845
	212213_x_at	605290
	214306_at	605290
	212214_at	605290
	206991_s_at	601373
	220287_at	605421
	209945_s_at	605004
	206009_at	603963
	203054_s_at	600690
	209361_s_at	608503
	212733_at	613516
	212735_at	613516
	208782_at	605547
	215331_at	609929
	206887_at	602648
	201904_s_at	608592
	201906_s_at	608592
	201905_s_at	608592
	202018_s_at	150210
	207334_s_at	190182
	208944_at	190182
	203393_at	139605
	203395_s_at	139605
	203394_s_at	139605
	216223_at	603104
	210248_at	601570
	218847_at	608289
	209386_at	191155
	215034_s_at	191155
	209387_s_at	191155
	215033_at	191155
	215518_at	609381
	204136_at	120120
	217312_s_at	120120
	202133_at	607392
	202134_s_at	607392
	202132_at	607392
	203368_at	607170
	221360_s_at	601898
	209481_at	612760
	207474_at	612760
	209903_s_at	601215
	209902_at	601215
	214329_x_at	603598
	202687_s_at	603598
	206243_at	601915
	206664_at	609845
	206286_s_at	187395
	202740_at	104620
	219073_s_at	606738
	208510_s_at	601487
	209375_at	613208
	205125_at	602142
	213722_at	184429
	213721_at	184429
	217620_s_at	602925
	212688_at	602925
	206732_at	609679
	201057_s_at	602500
	201056_at	602500
	220102_at	605597
	207636_at	605587
	204696_s_at	116947
	204695_at	116947
	201533_at	116806
	219651_at	614125
	211707_s_at	609237
	205995_x_at	609237
	212665_at	612480
	206260_at	600585
	217566_s_at	600585
	207896_s_at	604050
	206798_x_at	604050
	215085_x_at	604050
	201971_s_at	607027
	201972_at	607027
	210244_at	600474
	218071_s_at	608426
	203844_at	608537
	201244_s_at	164760
	203921_at	603798
	205686_s_at	601020
	210895_s_at	601020
	205685_at	601020
	203349_s_at	601600
	216375_s_at	601600
	203348_s_at	601600
	220126_at	607950
	203839_s_at	606994
	203838_s_at	606994
	216439_at	606994
	201576_s_at	611458
	205383_s_at	606025
	222357_at	606025
	214460_at	603241
	208787_at	607118
	203408_s_at	602075
	205827_at	118440
	205019_s_at	192321
	220942_x_at	608017
	221533_at	608017
	204393_s_at	171790
	201419_at	603089
	203845_at	602303
	218192_at	606992
	219284_at	608263
	218451_at	611735
	205301_s_at	601982
	205760_s_at	601982
	215272_at	601982
	200830_at	606223
	203400_s_at	190000
	214063_s_at	190000
	220109_at	190000
	214064_at	190000
	208625_s_at	600495
	208624_s_at	600495
	207044_at	190160
	222125_s_at	614584
	217746_s_at	608074
	208530_s_at	180220
	205080_at	180220
	208413_at	180220
	208412_s_at	180220
	207547_s_at	608295
	209074_s_at	608295
	215273_s_at	602945
	211221_at	602945
	220355_s_at	606083
	221212_x_at	606083
	211987_at	126431
	204023_at	102577
	34764_at	604544
	204016_at	604544
	205635_at	604605
	206078_at	604605
	207175_at	605441
	210115_at	607547
	201284_s_at	102645
	213921_at	182450
	210753_s_at	600600
	211898_s_at	600600
	203140_at	109565
	215990_s_at	109565
	205614_x_at	142408
	216320_x_at	142408
	202707_at	613891
	202706_s_at	613891
	215165_x_at	613891
	217850_at	608011
	201125_s_at	147561
	201124_at	147561
	209632_at	604944
	209633_at	604944
	207749_s_at	604944
	218687_s_at	612181
	204634_at	601959
	202520_s_at	120436
	217846_at	603727
	210888_s_at	147270
	203319_s_at	601897
	203318_s_at	601897
	205755_at	146650
	206287_s_at	600564
	37201_at	600564
	205208_at	600249
	215798_at	600249
	205598_at	605958
	204591_at	607416
	213370_s_at	607319
	205455_at	600168
	201967_at	606886
	201395_at	606884
	201394_s_at	606884
	209936_at	606884
	211026_s_at	609699
	35666_at	601124
	209730_at	601124
	206832_s_at	601124
	207514_s_at	139330
	214286_at	139330
	201040_at	139360
	209710_at	137295
	210358_x_at	137295
	209100_at	602725
	211728_s_at	602725
	211728_s_at	604038
	210874_s_at	607073
	210619_s_at	607073
	210619_s_at	607071
	206855_s_at	603551
	203272_s_at	607052
	203273_s_at	607052
	204346_s_at	605082
	205714_s_at	607070
	216663_s_at	607070
	203246_s_at	607070
	210373_at	607070
	203246_s_at	607072
	210373_at	607072
	209665_at	607068
	216267_s_at	607069
	204811_s_at	607082
	220277_at	611645
	220431_at	610399
	202541_at	603605
	202542_s_at	603605
	209612_s_at	103720
	209614_at	103720
	209613_s_at	103720
	207009_at	603851
	210505_at	600086
	206271_at	603029
	211682_x_at	606497
	202614_at	604604
	221336_at	601461
	206254_at	131530
	203418_at	123835
	213226_at	123835
	210948_s_at	153245
	221558_s_at	153245
	221557_s_at	153245
	219973_at	610010
	206610_s_at	264900
	220133_at	614843
	213911_s_at	142763
	200853_at	142763
	210523_at	603248
	203362_s_at	601467
	210310_s_at	165190
	210311_at	165190
	208378_x_at	165190
	201579_at	600976
	219436_s_at	608350
	220792_at	614161
	206189_at	603610
	217457_s_at	179502
	209444_at	179502
	205014_at	607737
	209921_at	607933
	217678_at	607933
	207528_s_at	607933
	205943_at	191070
	204304_s_at	604365
	203758_at	600550
	221271_at	605384
	204422_s_at	134920
	204421_s_at	134920
	220183_s_at	606261
	201436_at	133440
	201437_s_at	133440
	201435_s_at	133440
	212558_at	602465
	219427_at	612411
	209239_at	164011
	211088_s_at	605031
	204887_s_at	605031
	204886_at	605031
	209492_x_at	601519
	218438_s_at	610311
	218517_at	610514
	202281_at	602052
	40225_at	602052
	219158_s_at	608000
	218662_s_at	606280
	218663_at	606280
	218638_s_at	605918
	203392_s_at	602618
	212863_x_at	602618
	213980_s_at	602618
	206434_at	607989
	206433_s_at	607989
	219403_s_at	604724
	209897_s_at	603746
	218308_at	605303
	200906_s_at	608092
	200907_s_at	608092
	200897_s_at	608092
	204379_s_at	134934
	204380_s_at	134934
	203131_at	173490
	215305_at	173490
	205051_s_at	164920
	203934_at	191306
	218800_at	611715
	218095_s_at	614726
	221030_s_at	610586
	211250_s_at	602104
	209371_s_at	602104
	209370_s_at	602104
	204201_s_at	600267
	209946_at	601528
	205981_s_at	604215
	217989_at	612831
	202763_at	600636
	221150_at	605912
	209875_s_at	166490
	201163_s_at	602867
	201162_at	602867
	213910_at	602867
	203688_at	173910
	204351_at	600614
	209735_at	603756
	211522_s_at	138850
	216341_s_at	138850
	211523_at	138850
	219863_at	608242
	211298_s_at	103600
	214837_at	103600
	204694_at	104150
	202859_x_at	146930
	211506_s_at	146930
	219954_s_at	606619
	219195_at	604517
	204470_at	155730
	217371_s_at	600554
	205992_s_at	600554
	214974_x_at	600324
	215101_s_at	600324
	207850_at	139111
	209774_x_at	139110
	205767_at	602061
	205239_at	104640
	207326_at	600345
	219699_at	608301
	212749_s_at	607680
	212743_at	607680
	214281_s_at	607680
	204124_at	604217
	211974_x_at	147183
	207785_s_at	147183
	207112_s_at	604439
	214987_at	604439
	205535_s_at	602988
	205534_at	602988
	210273_at	602988
	210941_at	602988
	214557_at	604231
	204533_at	147310
	211122_s_at	604852
	210176_at	601194
	207446_at	605403
	201647_s_at	602257
	201646_at	602257
	220917_s_at	608151
	209085_x_at	102579
	208021_s_at	102579
	216833_x_at	111740
	214407_x_at	111740
	200032_s_at	603686
	212138_at	613200
	213983_s_at	613200
	212140_at	613200
	213984_at	613200
	205838_at	111300
	205837_s_at	111300
	211821_x_at	111300
	211820_x_at	111300
	207845_s_at	613745
	207725_at	113725
	219074_at	613937
	205259_at	600983
	218751_s_at	606278
	204924_at	603028
	220245_at	606202
	221644_s_at	606202
	207199_at	187270
	210216_x_at	603153
	204461_x_at	603153
	204460_s_at	603153
	209425_at	604489
	209426_s_at	604489
	209424_s_at	604489
	217111_at	604489
	218002_s_at	604186
	208826_x_at	601314
	207721_x_at	601314
	200093_s_at	601314
	208193_at	146931
	219736_at	609317
	221359_at	600837
	205498_at	600946
	209079_x_at	606304
	211876_x_at	606304
	215836_s_at	606304
	205717_x_at	606304
	211066_x_at	606304
	216352_x_at	606304
	208394_x_at	601521
	209493_at	610697
	209425_at	612045
	209426_s_at	612045
	209424_s_at	612045
	220988_s_at	612045
	202052_s_at	606586
	205488_at	140050
	211671_s_at	138040
	201866_s_at	138040
	216321_s_at	138040
	201865_x_at	138040
	202391_at	605940
	206280_at	603019
	217803_at	612207
	216638_s_at	176761
	210476_s_at	176761
	206346_at	176761
	211917_s_at	176761
	200926_at	603683
	208645_s_at	130620
	217298_at	130620
	214245_at	130620
	210757_x_at	601236
	201280_s_at	601236
	201279_s_at	601236
	201278_at	601236
	207149_at	600562
	220189_s_at	604561
	204833_at	609608
	213930_at	609608
	213026_at	609608
	205187_at	603110
	205188_s_at	603110
	210567_s_at	601436
	211042_x_at	601436
	203625_x_at	601436
	203626_s_at	601436
	221423_s_at	611483
	204896_s_at	601586
	204897_at	601586
	201693_s_at	128990
	201694_s_at	128990
	210813_s_at	194363
	205071_x_at	194363
	205072_s_at	194363
	210812_at	194363
	209799_at	602739
	207901_at	161561
	216326_s_at	605166
	210601_at	603007
	210602_s_at	603007
	205533_s_at	603007
	205532_s_at	603007
	214803_at	603007
	204021_s_at	600473
	204020_at	600473
	204860_s_at	600355
	207589_at	104220
	204620_s_at	118661
	215646_s_at	118661
	221731_x_at	118661
	211571_s_at	118661
	204619_s_at	118661
	200092_s_at	604181
	206925_at	602547
	218269_at	608828
	202783_at	607878
	202784_s_at	607878
	214446_at	601874
	38037_at	126150
	203821_at	126150
	207379_at	606018
	220454_s_at	605885
	215028_at	605885
	202677_at	139150
	210621_s_at	139150
	220120_s_at	612141
	220119_at	612141
	214011_s_at	612861
	203023_at	612861
	213860_x_at	600505
	208866_at	600505
	206562_s_at	600505
	213086_s_at	600505
	208865_at	600505
	208867_s_at	600505
	207196_s_at	607714
	202466_at	605198
	210229_s_at	138960
	210844_x_at	116805
	200764_s_at	116805
	215883_at	116805
	200765_x_at	116805
	208772_at	610500
	208773_s_at	610500
	219081_at	610500
	214919_s_at	610500
	216933_x_at	611731
	203527_s_at	611731
	203525_s_at	611731
	203526_s_at	611731
	215310_at	611731
	218691_s_at	603422
	214175_x_at	603422
	211564_s_at	603422
	210260_s_at	612111
	208296_x_at	612111
	205896_at	604190
	201413_at	601860
	210946_at	607124
	209147_s_at	607124
	203104_at	164770
	205834_s_at	604991
	205833_s_at	604991
	215972_at	604991
	214660_at	192968
	210570_x_at	602896
	203218_at	602896
	213849_s_at	604325
	205643_s_at	604325
	202531_at	147575
	202273_at	173410
	212919_at	609844
	208393_s_at	604040
	209349_at	604040
	221319_at	606345
	208504_x_at	606337
	221408_x_at	606337
	218755_at	605664
	206132_at	159350
	215446_s_at	153455
	204298_s_at	153455
	213640_s_at	153455
	214919_s_at	603483
	210316_at	136352
	202892_at	603462
	218510_x_at	613114
	218532_s_at	613114
	207844_at	147683
	201976_s_at	601481
	216222_s_at	601481
	213623_at	604683
	211237_s_at	134935
	204579_at	134935
	213119_at	606561
	205167_s_at	157680
	208153_s_at	604269
	219084_at	606681
	200665_s_at	182120
	212667_at	182120
	206239_s_at	167790
	221286_s_at	609447
	203554_x_at	604147
	201340_s_at	605173
	201341_at	605173
	201944_at	606873
	205255_x_at	189908
	205254_x_at	189908
	212256_at	608043
	207357_s_at	608043
	214266_s_at	605903
	203370_s_at	605903
	203369_x_at	605903
	214121_x_at	605903
	202539_s_at	142910
	202540_s_at	142910
	208652_at	176915
	202162_s_at	603731
	202164_s_at	603731
	202163_s_at	603731
	220320_at	611435
	218254_s_at	607690
	207052_at	606518
	204404_at	600840
	222191_s_at	604327
	53076_at	604327
	203474_at	605401
	208796_s_at	601578
	203989_x_at	187930
	211223_at	601538
	207168_s_at	610054
	214501_s_at	610054
	214500_at	610054
	208042_at	608464
	218534_s_at	608464
	209709_s_at	600936
	207165_at	600936
	212195_at	600694
	212196_at	600694
	204863_s_at	600694
	211000_s_at	600694
	204864_s_at	600694
	213085_s_at	610533
	216074_x_at	610533
	203667_at	610058
	222021_x_at	600857
	201093_x_at	600857
	218243_at	610327
	203415_at	601057
	202532_s_at	126060
	202533_s_at	126060
	48808_at	126060
	202534_x_at	126060
	205887_x_at	600887
	210947_s_at	600887
	214786_at	600982
	221691_x_at	164040
	200063_s_at	164040
	221923_s_at	164040
	211029_x_at	603726
	211485_s_at	603726
	206987_x_at	603726
	209455_at	605651
	209456_s_at	605651
	206578_at	600584
	203086_at	602591
	203087_s_at	602591
	217941_s_at	606944
	212240_s_at	171833
	212239_at	171833
	212249_at	171833
	211297_s_at	601955
	207405_s_at	603139
	210826_x_at	603139
	211228_s_at	603139
	203814_s_at	160998
	221301_at	609693
	217046_s_at	600214
	210081_at	600214
	211676_s_at	107470
	202727_s_at	107470
	209941_at	603453
	214451_at	601601
	213377_x_at	603660
	204798_at	189990
	215152_at	189990
	202149_at	602265
	202150_s_at	602265
	205750_at	603156
	206214_at	601690
	214428_x_at	120820
	208451_s_at	120820
	217744_s_at	609301
	202875_s_at	176311
	202876_s_at	176311
	211097_s_at	176311
	211096_at	176311
	204141_at	615101
	213476_x_at	615101
	202154_x_at	615101
	209372_x_at	615101
	200799_at	140550
	200800_s_at	140550
	217411_s_at	602209
	203704_s_at	602209
	213204_at	607489
	213871_s_at	607489
	202581_at	140550
	213236_at	607955
	41644_at	607955
	208329_at	605669
	203672_x_at	187680
	203671_at	187680
	204931_at	603306
	214355_x_at	608910
	215549_x_at	608910
	204905_s_at	609206
	205065_at	173335
	205066_s_at	173335
	210513_s_at	192240
	210512_s_at	192240
	211527_x_at	192240
	212171_x_at	192240
	205138_s_at	610752
	205139_s_at	610752
	205247_at	164951
	213572_s_at	130135
	212268_at	130135
	218025_s_at	608024
	212184_s_at	605101
	210284_s_at	605101
	202284_s_at	116899
	205421_at	604842
	218995_s_at	131240
	215452_x_at	608829
	205871_at	173350
	209977_at	173350
	209978_s_at	173350
	214415_at	173350
	211474_s_at	173321
	201739_at	602958
	205597_at	606107
	219974_x_at	612136
	214622_at	613815
	216876_s_at	603149
	208402_at	603149
	204089_x_at	602425
	216199_s_at	602425
	200733_s_at	601585
	200730_s_at	601585
	200732_s_at	601585
	200731_s_at	601585
	201197_at	180980
	201196_s_at	180980
	200045_at	603429
	210982_s_at	142860
	203100_s_at	603778
	203098_at	603778
	203099_s_at	603778
	214581_x_at	605732
	218856_at	605732
	210328_at	606628
	211537_x_at	602614
	206854_s_at	602614
	211536_x_at	602614
	206853_s_at	602614
	201667_at	121014
	218603_at	607977
	216333_x_at	600985
	206093_x_at	600985
	216339_s_at	600985
	208609_s_at	600985
	213451_x_at	600985
	217413_s_at	600985
	203168_at	600985
	219813_at	603473
	207058_s_at	602544
	201702_s_at	603771
	201703_s_at	603771
	210097_s_at	611533
	202882_x_at	611533
	213838_at	611533
	208070_s_at	602776
	213624_at	610728
	203038_at	602545
	209314_s_at	612450
	209315_at	612450
	209316_s_at	612450
	215873_x_at	612509
	213485_s_at	612509
	203052_at	613927
	209193_at	164960
	212641_at	143054
	212642_s_at	143054
	212634_at	613372
	212633_at	613372
	221323_at	605697
	221857_s_at	612658
	47608_at	612658
	220170_at	605126
	201084_s_at	612588
	201083_s_at	612588
	214499_s_at	612588
	201101_s_at	612588
	209291_at	600581
	209292_at	600581
	209293_x_at	600581
	209196_at	611440
	220004_at	606286
	210372_s_at	604069
	203786_s_at	604069
	219006_at	611776
	203160_s_at	611685
	203161_s_at	611685
	202307_s_at	170260
	206074_s_at	600701
	210457_x_at	600701
	212320_at	191130
	209026_x_at	191130
	211714_x_at	191130
	203837_at	602448
	203836_s_at	602448
	203693_s_at	600427
	203692_s_at	600427
	211542_x_at	603632
	200095_x_at	603632
	200817_x_at	603632
	207002_s_at	603044
	207943_x_at	603044
	209318_x_at	603044
	213583_x_at	130590
	206559_x_at	130590
	213614_x_at	130590
	213477_x_at	130590
	204892_x_at	130590
	213023_at	128240
	213022_s_at	128240
	217983_s_at	612944
	217984_at	612944
	200681_at	138750
	214404_x_at	608144
	220192_x_at	608144
	213441_x_at	608144
	207011_s_at	601890
	210142_x_at	606998
	208749_x_at	606998
	208748_s_at	606998
	211234_x_at	133430
	211235_s_at	133430
	217163_at	133430
	211233_x_at	133430
	215552_s_at	133430
	205225_at	133430
	215551_at	133430
	201631_s_at	602996
	208556_at	602043
	201763_s_at	603186
	214382_at	607995
	214640_at	607995
	208779_x_at	600408
	1007_s_at	600408
	207169_x_at	600408
	210749_x_at	600408
	208512_s_at	159559
	214939_x_at	159559
	215904_at	159559
	213668_s_at	184430
	201416_at	184430
	201418_s_at	184430
	201417_at	184430
	216994_s_at	600211
	221282_x_at	600211
	219380_x_at	603968
	201668_x_at	177061
	201670_s_at	177061
	201669_s_at	177061
	201833_at	605164
	203083_at	188061
	205445_at	176760
	207178_s_at	606573
	218854_at	605942
	210636_at	600409
	208044_s_at	600409
	37152_at	600409
	204569_at	612325
	36019_at	604977
	204090_at	604977
	219434_at	605085
	217493_x_at	604531
	221075_s_at	604531
	217045_x_at	604531
	217192_s_at	603423
	208286_x_at	164177
	210905_x_at	164177
	214532_x_at	164177
	221866_at	600744
	50221_at	600744
	207569_at	165020
	209140_x_at	142830
	208729_x_at	142830
	214428_x_at	120810
	208451_s_at	120810
	218233_s_at	611389
	212543_at	601797
	205904_at	600169
	205905_s_at	600169
	206247_at	602436
	205905_s_at	602436
	200041_s_at	142560
	212384_at	142560
	202530_at	600289
	211561_x_at	600289
	211087_x_at	600289
	210449_x_at	600289
	206975_at	153440
	203476_at	190920
	207113_s_at	191160
	207339_s_at	600978
	214574_x_at	109170
	210629_x_at	109170
	214181_x_at	109170
	215633_x_at	109170
	211582_x_at	109170
	211581_x_at	109170
	210763_x_at	611550
	211583_x_at	611550
	211010_s_at	611550
	209901_x_at	601833
	213095_x_at	601833
	215051_x_at	601833
	207823_s_at	601833
	204131_s_at	602681
	210655_s_at	602681
	204132_s_at	602681
	217399_s_at	602681
	218346_s_at	606103
	204058_at	154250
	204059_s_at	154250
	206006_s_at	610201
	206005_s_at	610201
	210410_s_at	603382
	221406_s_at	603382
	212913_at	603382
	208621_s_at	123900
	208622_s_at	123900
	217234_s_at	123900
	208623_s_at	123900
	204637_at	118850
	210285_x_at	605442
	203137_at	605442
	208210_at	165180
	201393_s_at	147280
	201392_s_at	147280
	208243_s_at	114610
	213436_at	114610
	207940_x_at	114610
	202266_at	605764
	208575_at	602810
	208046_at	602822
	214516_at	602822
	208576_s_at	602810
	208577_at	602810
	209398_at	142710
	210864_x_at	613609
	211327_x_at	613609
	211329_x_at	613609
	211331_x_at	613609
	206086_x_at	613609
	211866_x_at	613609
	211332_x_at	613609
	211863_x_at	613609
	214647_s_at	613609
	211330_s_at	613609
	211326_x_at	613609
	206087_x_at	613609
	211328_x_at	613609
	205967_at	602822
	214472_at	602810
	214522_x_at	602810
	206951_at	602822
	208506_at	602810
	208496_x_at	602810
	208180_s_at	602822
	214634_at	602822
	214463_x_at	602822
	208580_x_at	602822
	214509_at	602810
	214562_at	602822
	214646_at	602810
	211773_s_at	612791
	205890_s_at	606050
	205890_s_at	603540
	203146_s_at	603540
	210514_x_at	142871
	211530_x_at	142871
	211528_x_at	142871
	211529_x_at	142871
	213932_x_at	142800
	215313_x_at	142800
	213943_at	601622
	206941_x_at	608166
	220187_at	611098
	209994_s_at	171060
	207819_s_at	171060
	205426_s_at	601767
	205425_at	601767
	206044_s_at	164757
	204688_at	604149
	205581_s_at	163729
	205542_at	604415
	205257_s_at	600418
	209805_at	600259
	221737_at	604394
	209994_s_at	171050
	209993_at	171050
	206001_at	162640
	205429_s_at	606959
	212092_at	609810
	212094_at	609810
	218568_at	610345
	222132_s_at	610345
	207092_at	164160
	218645_at	605465
	215887_at	605465
	203695_s_at	608798
	204765_at	600888
	216915_s_at	600079
	202006_at	600079
	216713_at	604214
	34031_i_at	604214
	211829_s_at	601805
	210640_s_at	601805
	217735_s_at	613635
	217736_s_at	613635
	213695_at	602720
	209466_x_at	162095
	211737_x_at	162095
	209465_x_at	162095
	205070_at	607493
	207450_s_at	609062
	212143_s_at	146732
	210095_s_at	146732
	203301_s_at	608491
	208795_s_at	612150
	208795_s_at	612984
	214435_x_at	179550
	212345_s_at	608834
	207318_s_at	603309
	207319_s_at	603309
	210965_x_at	603309
	205939_at	605340
	211843_x_at	605340
	217853_at	606825
	202016_at	601029
	203358_s_at	601573
	204244_s_at	604281
	205999_x_at	124010
	205998_x_at	124010
	208367_x_at	124010
	209173_at	606358
	204391_x_at	603406
	213301_x_at	603406
	208905_at	123970
	204702_s_at	604135
	204718_at	602757
	205292_s_at	600124
	202820_at	600253
	207143_at	603368
	204681_s_at	609527
	204680_s_at	609527
	219691_at	610456
	206827_s_at	606680
	204857_at	602686
[truncated: 3,221 more rows]
