# Supplementary material for: Analysis of Gene Expression Profiles of Soft Tissue Sarcoma Using a Combination of Knowledge-Based Filtering with Integration of Multiple Statistics
Source: PLoS One. 2014 Sep 4;9(9):e106801. doi: 10.1371/journal.pone.0106801 (PMC4154757; doi:10.1371/journal.pone.0106801)
Supplement: Table S4 — Information on PCA, including the eigenvector, standard deviation, proportion of variance, and cumulative proportion for 29 probe sets. PCA: principal component analysis, PC: principal components. (XLS) [file pone.0106801.s005.xls]

## Sheet: TableS4
	Table S4
	Parameters			PC1	PC2	PC3	PC4	PC5	PC6	PC7	PC8	PC9	PC10	PC11	PC12	PC13	PC14	PC15	PC16	PC17	PC18	PC19	PC20	PC21	PC22	PC23	PC24	PC25	PC26	PC27	PC28	PC29
	Eigenvector
		200832_s_at	SCD1	-0.103934	-0.00523925	0.409891	-0.125238	0.150039	-0.00489987	0.345097	0.143545	-0.182998	0.376097	0.0907859	-0.00244114	-0.351698	-0.324093	0.33413	0.06991	-0.103038	-0.0214741	-0.0821054	-0.0978055	0.0373537	0.0140985	0.2267	-0.0220771	-0.134665	-0.0392117	0.112662	0.0383354	0.0102525
		200887_s_at	STAT1	-0.0289384	-0.263689	0.0861025	0.165095	-0.0207935	-0.332762	0.227861	0.159282	0.0266269	-0.163885	0.559438	-0.0147848	0.440975	-0.123296	0.111828	0.176359	0.175533	0.0388308	-0.0558813	0.0830551	0.0198481	-0.232191	0.0127538	-0.0322201	0.106725	0.0390694	0.00838403	-0.0348905	-0.0206741
		201231_s_at	ENO1/MBP1	0.149079	-0.193005	0.334246	-0.177961	-0.211909	0.00870886	0.0944075	-0.0816589	0.30304	0.0368138	-0.214016	0.143691	-0.0712554	-0.0440526	-0.193642	0.119658	-0.0603855	0.249972	-0.0637122	0.123772	0.0586957	-0.141993	-0.12257	0.203426	0.407531	-0.0537602	0.381126	-0.195824	0.000803438
		201508_at	IGFBP4	-0.184334	-0.138066	0.0840296	0.0618579	-0.401315	0.13593	-0.409322	-0.183223	0.147851	0.00737159	0.199821	0.129363	0.0188631	-0.26923	0.167731	-0.197279	-0.0893309	-0.349852	-0.12099	-0.299513	0.136545	-0.00257061	-0.0986218	-0.168551	0.00811686	0.0166517	0.205523	0.0490423	-0.021365
		202236_s_at	SLC16A1/MCT1	0.250264	0.0192683	0.0660126	-0.00422504	0.319632	0.00088373	-0.293188	0.0625882	-0.166596	0.0428714	-0.169677	0.171445	0.100794	-0.269494	0.091433	-0.169489	0.547743	-0.132167	-0.274385	0.25961	0.211621	0.0494941	-0.0402648	0.124282	0.0273414	0.0169571	0.0665235	-0.0544477	0.0054523
		202870_s_at	CDC20	0.252409	-0.171043	-0.111509	-0.16823	-0.0581243	0.0377584	-0.0553219	0.148097	-0.0233153	0.0143219	-0.15807	0.134019	0.059754	-0.115035	-0.160014	0.180137	-0.114028	-0.147164	-0.285002	0.0398713	-0.283111	-0.0476054	0.408229	-0.539169	0.190848	-0.0245908	-0.152812	0.0154126	0.00908157
		203065_s_at	CAV1	-0.153861	-0.296064	0.17769	0.0892267	0.204237	0.191122	-0.154004	0.0409497	0.0574207	-0.162952	0.0023888	-0.0653635	0.0322644	0.0837995	-0.13028	-0.0302313	-0.0342806	-0.136624	0.0841964	0.0522965	-0.196222	-0.0435011	0.261542	0.0915659	-0.38786	-0.160542	0.127985	-0.587686	-0.024742
		203323_at	CAV2	-0.215404	-0.163803	0.206278	0.0663011	0.420908	0.140854	-0.0248783	0.0878435	-0.00873089	0.0571	0.0129686	-0.0906883	-0.0665308	0.152882	-0.0727992	0.00234156	-0.0601547	-0.0614838	-0.120452	-0.221508	0.152472	-0.00713652	-0.418139	-0.251556	0.390451	-0.0403678	-0.337397	-0.171288	0.00035144
		203554_x_at	PTTG1	0.244226	-0.205667	-0.118967	-0.0666246	-0.103075	-0.0859382	0.00198787	0.140153	-0.084027	-0.0106618	-0.161581	0.0492152	-0.117904	-0.139386	0.0517439	-0.0144269	-0.154661	-0.31269	0.213134	-0.122481	0.151947	-0.525303	-0.0454797	0.361109	-0.0179713	-0.101531	-0.379954	-0.026002	-0.0243158
		207011_s_at	PTK7	0.118981	0.217174	0.142477	0.00337734	-0.0614425	0.0770381	-0.286624	0.252388	0.287772	0.578561	0.104446	-0.227752	0.225506	0.366358	0.0099066	0.105428	0.0241922	-0.0488683	-0.0678185	0.0188635	0.0954737	-0.207539	0.127124	0.0507054	-0.0727027	0.00806341	-0.0135538	0.0425838	-5.43959e-05
		207168_s_at	H2AFY/H2AX	0.200488	-0.0742351	-0.102198	0.126124	0.189834	-0.41151	0.125837	-0.151757	0.483426	0.0662005	-0.172658	-0.303485	-0.0056711	-0.209657	-0.0960309	0.0317127	0.0356412	-0.121801	-0.199219	-0.355602	-0.052148	0.22815	-0.0326305	0.0687282	-0.156736	-0.0433849	-0.00313748	-0.00899773	-0.0118154
		207543_s_at	P4HA1	0.172503	0.175067	0.249385	0.0112143	-0.078487	0.0528632	-0.198351	-0.185892	-0.35611	0.0902015	0.278778	-0.247396	0.0348414	-0.315733	-0.443335	0.0663824	-0.0899153	0.0690854	-0.0846236	-0.0547842	-0.325962	0.0294365	-0.127422	0.21654	0.0239269	9.82339e-05	-0.156431	0.000105316	-0.0196991
		208680_at	PRDX1	0.143318	-0.17825	0.188086	0.0500024	-0.260801	0.241729	0.269081	0.104703	-0.210174	-0.139939	-0.277491	-0.596863	0.214323	0.0763029	0.0927427	-0.271794	0.116464	-0.130253	-0.0063124	-0.0162513	0.0292425	0.0467175	-0.00758679	-0.0783419	0.0574694	0.0457667	0.108125	0.105651	0.0210626
		208694_at	PRKDC/DNA-PKcs	0.210895	0.00197983	-0.159308	-0.085334	0.164623	0.28964	0.227988	-0.340723	0.282898	0.122664	0.378477	-0.128403	-0.213638	-0.0867825	-0.111296	-0.27907	0.155986	-0.158561	0.244876	0.252079	0.0294289	-0.145142	0.0843837	-0.164722	0.122202	-0.0357288	-0.0127878	-0.00072478	0.00213412
		208767_s_at	LAPTM4B	0.221504	0.0999007	0.00268676	-0.00089833	0.149851	0.407889	0.0650678	-0.32954	0.0594936	-0.111526	-0.0225494	0.0941503	0.229248	0.0683178	0.509327	0.318736	0.0111231	0.0138104	-0.107696	-0.207981	-0.30044	-0.0785556	-0.0657728	0.158146	0.0457109	-0.107532	-0.0308318	0.0122968	0.00384273
		209030_s_at	CADM1/TSLC1	0.121432	0.300831	0.11072	0.152474	-0.054621	0.122702	0.0419316	0.400544	0.173057	-0.183217	0.0137313	0.0824067	0.00835035	-0.20044	-0.0739549	0.0338562	0.0394583	-0.00627137	0.186028	0.00787903	-0.0146027	0.0634311	-0.202206	-0.172491	-0.0802504	-0.655616	0.0491329	0.108719	0.00296922
		209031_at	CADM1/TSLC1	0.0903175	0.305125	0.136904	0.139384	0.042341	0.216715	0.0872656	0.34469	0.234447	-0.247386	0.0140235	0.111904	-0.0515359	-0.156007	-0.087089	0.0607042	0.00263696	-0.165503	0.144263	-0.142656	-0.0302226	0.0584055	0.0785816	0.0820389	0.0869634	0.644595	-0.0165455	-0.0954111	-0.00235762
		209543_s_at	CD34	-0.215121	-0.117744	-0.19952	0.00505159	-0.166019	0.193523	-0.241229	0.140708	0.188912	-0.138741	0.0473546	-0.381613	-0.309819	-0.239183	0.182719	0.258392	0.184578	0.300692	-0.112119	0.134668	0.0821943	0.0781418	0.168187	0.145392	0.137246	-0.047839	-0.248248	-0.0234475	0.00919986
		210495_x_at	FN1	0.129667	-0.0962566	0.082503	0.590158	-0.0911367	-0.0361639	-0.0255395	-0.103108	-0.0263262	0.13346	-0.0592961	0.100107	-0.111031	0.0203081	0.0675917	-0.00569187	-0.0528424	0.0484496	0.0635934	0.121908	-0.0400878	0.0333148	0.0509061	-0.0342608	0.05227	0.0162532	-0.0951889	-0.033245	0.710533
		210559_s_at	CDK1/CDC2	0.268736	-0.133911	-0.0890482	-0.0935326	0.141816	-0.0228477	-0.165271	0.0824389	-0.134915	0.0253382	0.180298	-0.0336707	0.151311	0.0245249	0.0872454	0.0416967	-0.261117	-0.0478451	0.337343	-0.125046	0.253317	0.507306	0.254373	0.167561	0.328276	-0.122488	0.112253	-0.0571808	0.0153843
		212097_at	CAV1	-0.158966	-0.287572	0.146234	0.0920468	0.335268	0.103935	-0.143835	0.0360234	0.0977389	-0.145136	-0.0193815	0.0149823	-0.0422514	0.0596576	-0.19441	0.0404024	-0.0524891	-0.0805003	0.0197753	0.028925	-0.111268	-0.10939	0.147126	0.197685	0.0260419	-0.011407	0.162607	0.719278	0.0291137
		212464_s_at	FN1	0.135644	-0.0971775	0.0819341	0.582946	-0.0722532	-0.0246063	-0.0217584	-0.0862608	-0.0373558	0.137563	-0.0866362	0.0825233	-0.1365	0.0458244	0.0920326	0.00535982	-0.0431135	0.051327	0.075321	0.150776	-0.0531446	0.06558	0.0561607	-0.0508292	0.0844751	0.0197391	-0.0687823	0.0184329	-0.699752
		217294_s_at	ENO1/MBP1	0.192493	-0.19926	0.284564	-0.149989	-0.0519643	0.158871	0.0394738	-0.0671948	0.213356	-0.086081	0.0485484	0.170965	0.188835	-0.0439228	-0.00395682	-0.158696	-0.219829	0.285304	-0.102212	0.151226	0.267192	0.214572	-0.0297823	-0.02849	-0.378446	0.0866569	-0.435355	0.125398	-0.017016
		217871_s_at	MIF	0.217997	0.00517632	0.289036	-0.0843362	-0.126101	-0.129909	-0.0635906	-0.20547	-0.0997139	-0.256641	0.10075	-0.0421448	-0.325068	0.319076	-0.0780914	0.462462	0.283443	-0.227766	0.0633647	-0.0571737	0.266442	0.0578113	0.0171542	-0.163894	-0.15526	0.00129761	-0.016182	0.0463899	0.00792399
		218308_at	TACC3	0.184913	-0.21917	-0.139267	-0.045236	-0.160616	0.0622568	0.122398	0.315083	0.00934504	0.0318188	0.299746	0.153538	-0.302062	0.317511	0.0254789	-0.168478	0.063617	-0.150788	-0.351675	0.00814643	-0.293606	0.260027	-0.210577	0.258129	-0.0182032	-0.0300837	0.0119215	0.00472191	0.00841128
		218502_s_at	TRPS1	0.175467	0.252483	-0.102498	0.198523	0.129693	0.0361044	0.0193709	-0.0176839	-0.0956027	-0.295327	0.14214	-0.0983825	-0.13417	0.101443	-0.0425573	-0.159187	-0.335543	0.144449	-0.486097	-0.0820266	0.351318	-0.262236	0.202918	0.0250736	0.0129709	-0.0842435	0.185017	-0.054031	-0.0128487
		218755_at	KIF20A/MKlp2	0.246356	-0.16202	-0.172898	-0.037712	0.165177	-2.76181e-05	-0.193226	0.132488	-0.0408392	0.0150314	0.020799	-0.211147	-0.093837	-0.128929	0.158688	0.223652	-0.317137	0.0399699	0.0866093	0.274521	-0.0348564	-0.0771659	-0.453564	-0.226293	-0.232366	0.232311	0.307665	0.00407786	0.0160831
		219918_s_at	ASPM	0.245152	-0.19691	-0.0397547	-0.00738503	0.0393092	0.0421449	-0.14489	0.113261	-0.0795369	0.0417118	0.0613911	0.0717645	-0.116532	0.0317738	-0.0241101	-0.192649	0.301259	0.527923	0.20579	-0.535321	-0.0743609	-0.182728	0.0438321	-0.172091	-0.0965301	0.0732604	0.0958664	0.0187726	-0.00447073
		220942_x_at	FAM162A/HGTD-P	0.0753266	0.171156	0.327854	-0.173324	0.0638598	-0.396186	-0.277922	-0.00680063	0.138478	-0.26089	0.0226156	-0.127362	-0.140637	0.113576	0.354703	-0.351643	-0.0969132	0.0270575	0.0931365	0.13552	-0.32963	-0.0657304	0.0579346	-0.0609344	0.175804	-0.00490128	-0.121434	-0.00502856	0.0119967
	Standard deviation			2.95611	2.38779	1.58532	1.44393	1.07008	1.02138	0.986132	0.934886	0.831145	0.807547	0.75619	0.702349	0.685777	0.678843	0.640079	0.575104	0.531721	0.515441	0.486356	0.470717	0.422516	0.395167	0.376069	0.343833	0.295386	0.254568	0.228709	0.195967	0.0607482
	Proportion of variance			0.30133	0.19661	0.08666	0.07189	0.03949	0.03597	0.03353	0.03014	0.02382	0.02249	0.01972	0.01701	0.01622	0.01589	0.01413	0.01141	0.00975	0.00916	0.00816	0.00764	0.00616	0.00538	0.00488	0.00408	0.00301	0.00223	0.0018	0.00132	0.00013
	Cumulative proportion			0.30133	0.49794	0.5846	0.65649	0.69598	0.73195	0.76548	0.79562	0.81944	0.84193	0.86165	0.87866	0.89488	0.91077	0.92489	0.9363	0.94605	0.95521	0.96337	0.97101	0.97716	0.98255	0.98742	0.9915	0.99451	0.99674	0.99855	0.99987	1
