# Supplementary material for: Analysis of Gene Expression Profiles of Soft Tissue Sarcoma Using a Combination of Knowledge-Based Filtering with Integration of Multiple Statistics
Source: PLoS One. 2014 Sep 4;9(9):e106801. doi: 10.1371/journal.pone.0106801 (PMC4154757; doi:10.1371/journal.pone.0106801)
Supplement: Table S5 — Information on PCA, including the eigenvector, standard deviation, proportion of variance, and cumulative proportion for 9 probe sets. PCA: principal component analysis, PC: principal components. (XLS) [file pone.0106801.s006.xls]

## Sheet: TableS5
	Table S5
	Parameters			PC1	PC2	PC3	PC4	PC5	PC6	PC7	PC8	PC9
	Eigenvector
		200832_s_at	SCD1	-0.0893203	-0.0468205	0.905722	-0.323542	0.151696	0.0301388	0.0542595	0.160477	-0.110456
		201231_s_at	ENO1/MBP1	-0.39636	-0.385767	0.102049	0.139044	-0.293294	0.147862	0.27453	0.00525623	0.693582
		207011_s_at	PTK7	-0.218011	0.45771	-0.105666	-0.476162	-0.653882	0.160401	-0.0472681	0.216292	-0.0526369
		207543_s_at	P4HA1	-0.352024	0.343215	-0.114522	-0.299135	0.330894	-0.336316	0.503385	-0.415877	0.082069
		208680_at	PRDX1	-0.279282	-0.427996	-0.167862	-0.465464	0.0883529	-0.383068	-0.577169	-0.0408724	0.0681491
		209543_s_at	CD34	0.369944	-0.226052	0.106358	0.0079547	-0.493764	-0.668148	0.307746	-0.0383178	-0.119439
		217294_s_at	ENO1/MBP1	-0.404238	-0.37944	-0.0283079	0.0937383	-0.203747	0.259497	0.153255	-0.346556	-0.656192
		217871_s_at	MIF	-0.447363	0.0352783	-0.109752	0.298462	0.140553	-0.317083	0.137671	0.716272	-0.212605
		220942_x_at	FAM162A/HGTD-P	-0.291669	0.377092	0.304362	0.495165	-0.202577	-0.278115	-0.442477	-0.3438	0.0503793
	Standard deviation			1.85278	1.34656	1.03074	0.827383	0.780811	0.725298	0.645244	0.553942	0.384811
	Proportion of variance			0.38142	0.20147	0.11805	0.07606	0.06774	0.05845	0.04626	0.03409	0.01645
	Cumulative proportion			0.38142	0.58289	0.70094	0.777	0.84474	0.90319	0.94945	0.98355	1
