# Supplementary material for: Analysis of Gene Expression Profiles of Soft Tissue Sarcoma Using a Combination of Knowledge-Based Filtering with Integration of Multiple Statistics
Source: PLoS One. 2014 Sep 4;9(9):e106801. doi: 10.1371/journal.pone.0106801 (PMC4154757; doi:10.1371/journal.pone.0106801)
Supplement: Table S6 — Survival analysis in UPS using the logrank test. Adjusted p values were calculated using the permutation test (100,000 repeats) from logrank p values. (XLS) [file pone.0106801.s007.xls]

## Sheet: TableS6
	Table S6
	Affymetrix probe ID	Accession no.	Gene symbol	p value	Adjusted p
	200832_s_at	AB032261	SCD1	0.421057	1
	200887_s_at	NM_007315	STAT1	1.8404e-06	0.00299
	201231_s_at	NM_001428	ENO1/MBP1	0.243332	0.99999
	201508_at	NM_001552	IGFBP4	0.0398963	0.91035
	202236_s_at	NM_003051	SLC16A1/MCT1	0.00890136	0.50849
	202870_s_at	NM_001255	CDC20	0.0127208	0.58979
	203065_s_at	NM_001753	CAV1	0.0174432	0.7059
	203323_at	BF197655	CAV2	0.00776312	0.46232
	203554_x_at	NM_004219	PTTG1	0.226007	0.99999
	207011_s_at	NM_002821	PTK7	0.134787	0.99927
	207168_s_at	NM_004893	H2AFY/H2AX	0.154474	0.99983
	207543_s_at	NM_000917	P4HA1	0.0954043	0.99286
	208680_at	L19184	PRDX1	0.469899	1
	208694_at	U47077	PRKDC/DNA-PKcs	0.0286951	0.83776
	208767_s_at	AW149681	LAPTM4B	0.0118011	0.57469
	209030_s_at	NM_014333	CADM1/TSLC1	0.0512068	0.94625
	209031_at	AL519710	CADM1/TSLC1	0.236868	0.99999
	209543_s_at	M81104	CD34	0.163304	0.99992
	210495_x_at	AF130095	FN1	0.288148	1
	210559_s_at	D88357	CDK1/CDC2	0.226007	0.99999
	212097_at	AU147399	CAV1	0.00110936	0.13948
	212464_s_at	X02761	FN1	0.288148	1
	217294_s_at	U88968	ENO1/MBP1	0.335845	1
	217871_s_at	NM_002415	MIF	0.30537	1
	218308_at	NM_006342	TACC3	0.00410582	0.30529
	218502_s_at	NM_014112	TRPS1	0.00593599	0.378
	218755_at	NM_005733	KIF20A/MKlp2	0.132875	0.99922
	219918_s_at	NM_018123	ASPM	0.410715	1
	220942_x_at	NM_014367	FAM162A/HGTD-P	0.537871	1
