# Supplementary material for: Analysis of Gene Expression Profiles of Soft Tissue Sarcoma Using a Combination of Knowledge-Based Filtering with Integration of Multiple Statistics
Source: PLoS One. 2014 Sep 4;9(9):e106801. doi: 10.1371/journal.pone.0106801 (PMC4154757; doi:10.1371/journal.pone.0106801)
Supplement: Table S7 — Gene or pathway annotations and likelihood as prognostic/predictive factors and/or therapeutic targets. Adjusted p values were calculated using the permutation test (100,000 repeats) from logrank p values. (XLS) [file pone.0106801.s008.xls]

## Sheet: TableS7
	Table S7
	Gene and its function or related pathway	Cancer type	Prognostic/predictive factor or therapeutic target	Reference
	MIF: HIF-1 target and non-receptor tyrosine kinase signaling	lung cancer	prognostic and therapeutic target	Tomiyasu et al (2002) Rendon et al. (2007) and Guo et al. (2013)
		breast cancer	therapeutic target	Simpson et al. (2012) Schulz et al. (2012)
		rhabdomyosarcoma	therapeutic target	Tarnowski et al. (2010)
		colon cancer	therapeutic target	Sun et al. (2003) Simpson et al. (2012)
		neuroblastoma	therapeutic target	Ren et al. (2006)
		glioma	prognostic and therapeutic target	Schrader et al. (2009) Mittelbronn et al. (2011) Wang et al. (2012)
		bladder cancer	therapeutic target	Choudhary et al. (2013)
		cervical squamous cell carcinoma	therapeutic target	Cheng et al. (2011)
		osteosarcoma	prognostic factor	Han et al. (2008)
		prostate cancer	therapeutic target	Meyer-Siegler et al. (2006)
	SCD1: PI3K/Akt signaling, metabolism, and hypoxia	lung cancer	therapeutic target	Scaglia et al. (2008) Roongta et al. (2011) Noto et al. (2013)
		breast cancer	prognostic and therapeutic target	Scaglia et al. (2009) Holder et al. (2013)
		clear cell renal cell carcinoma	therapeutic target	von Roemeling et al. (2013) Leung et al. (2013)
		kidney cancer	therapeutic target	Fenner et al. (2013)
		bladder cancer	therapeutic target	Du et al. (2012)
		colon cancer	therapeutic target	Mason et al. (2012)
		hypopharyngeal squamous cell carcinoma	therapeutic target	Roongta et al. (2011)
	PTK7: Receptor tyrosine kinase signaling	triple-negative breast cancer	prognostic and therapeutic target	Ataseven et al. (2013) Gartner et al. (2014)
		liposarcoma	prognostic factor	Gobble et al. (2011)
		colon cancer	therapeutic target	Meng et al. (2010)
		esophageal squamous cell carcinoma	prognostic factor	Shin et al. (2013)
		gastric cancer	prognostic factor	Lin et al. (2012)
		lung adenocarcinoma	prognostic factor	Endoh et al. (2004)
		acute myeloid leukemia	prognostic factor	Prebet et al. (2010)
	ASPM: Cell cycle and DNA damage repair	soft tissue sarcoma	prognostic factor	Chibon et al. (2010)
		hepatocellular carcinoma	prognostic factor	Lin et al. (2008)
		melanoma	prognostic factor	Kabbarah et al. (2010)
		pancreatic ductal adenocarcinoma	prognostic factor	Wang et al. (2013)
		triple negative breast cancer	prognostic factor	Komatsu et al. (2013)
		glioblastoma	prognostic and therapeutic target	Visnyei et al. (2011)
		epithelial ovarian cancer	prognostic factor	Bruning-Richardson et al. (2011)
	PTTG1: Cell cycle and DNA damage repair	soft tissue sarcoma	prognostic factor	Chibon et al. (2010)
		esophageal cancer	prognostic factor	Shibata et al. (2002)
		differentiated thyroid cancer	prognostic factor	Boelaert et al. (2003)
		breast cancer	prognostic factor	Solbach et al. (2004)
		prostate cancer	therapeutic target	Zhu et al. (2006)
		hepatocellular carcinoma	prognostic factor	Fujii et al. (2006)
		glioma	prognostic factor	Genkai et al. (2006)
		malignant melanoma	prognostic factor	Winnepenninckx et al. (2006)
		head and neck squamous cell carcinoma	prognostic factor	Solbach et al. (2006)
		endometrial cancer	prognostic factor	Kim et al. (2008)
		non-small cell lung cancer	prognostic and therapeutic target	Li et al. (2013)
	CDC20: Cell cycle and DNA damage repair	soft tissue sarcoma	prognostic factor	Chibon et al. (2010)
		serous epithelial ovarian cancer	prognostic factor	Ouellet et al. (2006)
		non-small cell lung cancer	prognostic factor	Kato et al. (2012)
		colorectal cancer	prognostic factor	Wu et al. (2013)
		oral squamous cell carcinoma	prognostic factor	Moura et al. (2013)
		cervical cancer	prognostic and therapeutic target	Espinosa et al. (2013)
		urothelial bladder cancer	prognostic factor	Choi et al. (2013)
		pancreatic ductal adenocarcinoma	prognostic factor	Chang et al. (2012)
	KIF20A: Cell cycle and DNA damage repair	gastric cancer	therapeutic target in combination with genistein inhibition	Yan et al. (2012)
		soft tissue sarcoma	prognostic factor	Chibon et al. (2010)
		breast cancer	therapeutic target	Groth-Pedersen et al. (2012)
		cervix cancer	therapeutic target	Groth-Pedersen et al. (2012)
		osteosarcoma	therapeutic target	Groth-Pedersen et al. (2012)
		melanoma	prognostic factor	Yamashita et al. (2012)
		pancreatic cancer	therapeutic target	Taniuchi et al. (2005)
	PRKDC: DNA damage repair	peripheral blood lymphocytes	prognostic factor	Someya et al. (2011)
		nonsmall cell lung cancer	prognostic factor	Xing et al. (2008)
		chronic lymphocytic leukemia	prognostic and therapeutic target	Willmore et al. (2008)
	SLC16A1: HIF-1 activation and lactate transport	cervix squamous cell carcinoma	therapeutic target	De Saedeleer et al. (2012)
		gliomas	therapeutic target	Miranda-Goncalves et al. (2013)
		small cell lung cancer	therapeutic target and prognostic/predictive factor	Polanski et al. (2013)
		head and neck cancer	therapeutic target in combination with MCT4 inhibition	Curry et al. (2013)
		lung cancer	therapeutic target	Izumi et al. (2011)
		basal-like breast carcinoma	prognostic and therapeutic target	Pinheiro et al. (2010)
		colorectal carcinoma	prognostic factor	Pinheiro et al. (2008)
		oral melanoma	therapeutic target	Shimoyama et al.(2007)
		osteosarcoma	prognostic and therapeutic target	Zhao et al. (2014)
	H2AFY: DNA damage repair	colon cancer	prognostic factor	Sporn et al. (2012)
		non-small cell lung cancer	prognostic factor	Matthaios et al. (2012)
		triple negative breast cancer	prognostic factor	Nagelkerke et al. (2011)
		endometrial carcinomas	prognostic factor	Brunner et al. (2011)
	PRDX1: DNA damage repair-related gene	esophageal squamous cell carcinoma	prognostic factor	Hoshino et al. (2007)
		lung cancer	prognostic factor	Kim et al. (2008)
		ovarian carcinoma	prognostic factor	Chung et al. (2010)
		cholangiocarcinoma	prognostic factor	Yonglitthipagon et al. (2012)
		gallbladder cancer	prognostic factor	Li et al. (2013)
	P4HA1: HIF-1 target and ECM composition gene	fibroblasts	prognostic factor	Gilkes et al. (2013)
		breast cancer	prognostic and therapeutic target	Gilkes et al. (2013)
	ENO1: HIF-1 target, MYC repressor, and glucose deprivation	non-small cell lung cancer	prognostic factor	Chang et al. (2003) Ghosh et al. (2006)
		breast cancer	therapeutic target in combination with radiation therapy	Gao et al. (2013)
		invasive ductal breast carcinoma	prognostic factor	Lo Presti et al. (2010)
		follicular thyroid carcinoma	prognostic factor	Trojanowicz et al. (2009)
		neuroblastoma	prognostic factor	Ejeskär et al. (2005)
		gastric cancer	prognostic factor	Hsu et al. (2009)
		clear cell ovarian cancer	therapeutic target	Stany et al. (2011)
	CD34: Progenitor and stem or angiogenesis marker gene	non-small cell lung cancer	prognostic factor	Mineo et al. (2004)
		ovarian cancer	prognostic factor	Heimburg et al.(1999)
		breast cancer	prognostic factor	Leek et al.(2001)
		prostate cancer	prognostic factor	Bettencourt et al. (1998)
		adult acute lymphoblastic leukemia	prognostic factor	Thomas et al. (1995)
	CAV1: Non-receptor tyrosine kinase signaling (Src/Fyn/Abl)	breast cancer	prognostic factor	Treff et al. (2004) Sagara et al. (2004)
		esophageal squamous cell carcinoma	prognostic factor	Ando et al. (2007)
		glioblastoma	prognostic/predictive factor for response to chemotherapy	Quann et al. (2013)
		colon cancer	therapeutic target	Nimri et al. (2013)
	CADM1: Cell adhesion, Akt signaling and Rac signaling	hepatocellular carcinoma	prognostic and therapeutic target	Qin et al. (2007) He et al. (2012)
		aryngeal squamous cell carcinoma	prognostic and therapeutic target	Lu et al. (2012)
		lung adenocarcinoma	prognostic factor	Uchino et al. (2003)
		glioma	therapeutic target	Houshmandi et al. (2006)
	IGFBP4: Receptor tyrosine kinase signaling	glioblastoma	therapeutic target	Moreno et al. (2006)
		colorectal cancer	therapeutic target	Diehl et al. (2004)
		renal cell carcinoma	therapeutic target	Ueno et al. (2011)
	STAT1: IFNs activator, NF-κB signalling, and downstream of HIF-1	breast cancer	prognostic and therapeutic target	Widschwendter et al. (2002) Hix et al. (2013)
		esophageal carcinoma	prognostic factor	Watanabe et al. (2001)
		non-small-cell lung cancer	prognostic factor	Chen et al. (2007)
		colorectal carcinoma	prognostic factor	Gordziel et al. (2013)
		gastric cancer	prognostic factor	Dong et al. (2013)
	CDK1: Cell cycle-related gene	non-Hodgkin's lymphoma	prognostic factor	Wolowiec et al. (1999)
		non-small cell lung cancer	prognostic factor	Perumal et al. (2012)
		prostate cancer	prognostic and therapeutic target	Willder et al. (2013)
		malignant pleural mesothelioma	therapeutic target	Linton et al. (2013)
		breast cancer	prognostic factor	Kim et al. (2008)
	TACC3: Cell cycle-related gene	cervical carcinoma	therapeutic target in combination with paclitaxel treatment	Yim et al. (2009)
		non-small cell lung cancer	prognostic factor	Jung et al. (2006)
		glioblastoma	prognostic factor	Duncan et al. (2010)
	LAPTM4B: Autophagy and tolerance to metabolic stress	hepatocellular carcinoma	prognostic and therapeutic target	Yang et al. (2010)
		breast cancer	prognostic factor	Xiao et al. (2013)
		colorectal carcinoma	prognostic factor	Kang et al. (2012)
		ovarian cancer	prognostic factor	Yin et al. (2012)
	FN1: HIF-1 target and cell adhesion	breast cancer	prognostic factor	Helleman et al. (2008)
		renal cell cancer	prognostic factor	Waalkes et al. (2010)
	TRPS1: GATA transcription factor	breast cancer	prognostic factor	Chen et al. (2010) Bao et al. (2013)
		colon cancer	prognostic factor	Hong et al. (2013)
