# Supplementary material for: Analysis of Gene Expression Profiles of Soft Tissue Sarcoma Using a Combination of Knowledge-Based Filtering with Integration of Multiple Statistics
Source: PLoS One. 2014 Sep 4;9(9):e106801. doi: 10.1371/journal.pone.0106801 (PMC4154757; doi:10.1371/journal.pone.0106801)
Supplement: Table S8 — Pathway analysis in IntPath. k: genes from the overlap between genes in the list and genes in the pathway, n: the number of genes in the input gene list, m: the number of genes in the identified pathways, N: the total number of genes. The p values were calculated using the hypergeometric test; the q values were calculated from the p values using the Benjamini-Hochberg (BH) method. (XLS) [file pone.0106801.s009.xls]

## Sheet: TableS8
	Table S8
	Pathway name	k	n	m	N	p value	q value
	Cell cycle	4	25	141	39949	1.77558e-06	0.00010146
	Bacterial invasion of epithelial cells	3	25	70	39949	1.15261e-05	0.00032775
	Oocyte meiosis	3	25	109	39949	4.34978e-05	0.0008265
	Focal Adhesion	3	25	234	39949	0.000414943	0.00591375
	Integrin-mediated cell adhesion	2	25	103	39949	0.00190241	0.0216874
	Adipogenesis	2	25	132	39949	0.00309805	0.0256184
	Cell adhesion molecules (CAMs)	2	25	133	39949	0.00314612	0.0256184
	DNA damage response	2	25	149	39949	0.0039269	0.0279792
	Endocytosis	2	25	200	39949	0.00697355	0.0441658
	Non-homologous end joining	1	25	15	39949	0.00938508	0.0534949
	Phenylalanine metabolism	1	25	17	39949	0.0106891	0.0553892
	EPO Receptor Signaling	1	25	27	39949	0.0167974	0.0778315
	Pathways in cancer	2	25	326	39949	0.017751	0.0778315
	Type II interferon signaling (IFNG)	1	25	38	39949	0.0240703	0.0821584
	gluconeogenesis I	1	25	36	39949	0.022456	0.0821584
	FAS pathway and Stress induction of HSP regulation	1	25	40	39949	0.0252891	0.0821584
	Inflammatory Response Pathway	1	25	33	39949	0.0206043	0.0821584
	Tyrosine metabolism	1	25	41	39949	0.0259448	0.0821584
	Leishmaniasis	1	25	72	39949	0.0444142	0.0973695
	TSH signaling pathway	1	25	57	39949	0.0363019	0.0973695
	Pancreatic cancer	1	25	70	39949	0.0443631	0.0973695
	RNA degradation	1	25	71	39949	0.0443888	0.0973695
	Viral myocarditis	1	25	70	39949	0.0443631	0.0973695
	Arginine and proline metabolism	1	25	55	39949	0.0338806	0.0973695
	p53 signaling pathway	1	25	68	39949	0.0425023	0.0973695
	G1 to S cell cycle control	1	25	68	39949	0.0425023	0.0973695
	Endochondral Ossification	1	25	76	39949	0.0486616	0.0985324
	Glycolysis and Gluconeogenesis	1	25	91	39949	0.057045	0.0985324
	Peroxisome	1	25	78	39949	0.0487161	0.0985324
	Hematopoietic cell lineage	1	25	88	39949	0.0540244	0.0985324
	ECM-receptor interaction	1	25	85	39949	0.0539327	0.0985324
	Gap junction	1	25	90	39949	0.0570128	0.0985324
	Progesterone-mediated oocyte maturation	1	25	86	39949	0.0539636	0.0985324
	Toll-like receptor signaling pathway	1	25	103	39949	0.0644024	0.105063
	Amoebiasis	1	25	106	39949	0.0645124	0.105063
	TGF Beta Signaling Pathway	1	25	114	39949	0.0689891	0.106281
	cell lung cancer	1	25	114	39949	0.0689891	0.106281
	Lysosome	1	25	122	39949	0.0740801	0.108271
	Senescence and Autophagy	1	25	115	39949	0.0737891	0.108271
	Osteoclast differentiation	1	25	128	39949	0.0798423	0.108665
	Measles	1	25	133	39949	0.0800692	0.108665
	Toxoplasmosis	1	25	131	39949	0.0799744	0.108665
	Hepatitis C	1	25	134	39949	0.0865193	0.109655
	Ubiquitin mediated proteolysis	1	25	135	39949	0.0865701	0.109655
	Systemic lupus erythematosus	1	25	135	39949	0.0865701	0.109655
	Jak-STAT signaling pathway	1	25	155	39949	0.0951481	0.113118
	Myometrial Relaxation and Contraction Pathways	1	25	157	39949	0.095257	0.113118
	RNA transport	1	25	151	39949	0.0949452	0.113118
	Influenza A	1	25	172	39949	0.105193	0.120205
	Tuberculosis	1	25	176	39949	0.105443	0.120205
	Chemokine signaling pathway	1	25	189	39949	0.117357	0.131164
	Regulation of actin cytoskeleton	1	25	230	39949	0.151947	0.166558
	Metabolic pathways	2	25	1135	39949	0.158683	0.170659
	MAPK signaling pathway	1	25	294	39949	0.18117	0.191235
